# Supplementary material for: Integrated transcriptome study of the tumor microenvironment for treatment response prediction in male predominant hypopharyngeal carcinoma
Source: Nat Commun. 2023 Mar 16;14:1466. doi: 10.1038/s41467-023-37159-8 (PMC10020474; doi:10.1038/s41467-023-37159-8)
Supplement: Supplementary file 4 — Source Data [file 41467_2023_37159_MOESM4_ESM.xlsx]

## Sheet: Fig.2
	T0-1_MetaGene1	T0-1_MetaGene2	T0-1_MetaGene3	T0-1_MetaGene4	T0-1_MetaGene5	T0-1_MetaGene6	T1_1_MetaGene1	T1_1_MetaGene2	T1_1_MetaGene3	T1_1_MetaGene4	T1_1_MetaGene5	T1_1_MetaGene6	T2-1_MetaGene1	T2-1_MetaGene2	T2-1_MetaGene3	T2-1_MetaGene4	T2-1_MetaGene5	T3_1_MetaGene1	T3_1_MetaGene2	T3_1_MetaGene3	T3_1_MetaGene4	T3_1_MetaGene5	T4_1_MetaGene1	T4_1_MetaGene2	T4_1_MetaGene3	T4_1_MetaGene4	T4_1_MetaGene5	T4_1_MetaGene6	T4_2_MetaGene1	T4_2_MetaGene2	T4_2_MetaGene3	T4_2_MetaGene4	T4_2_MetaGene5	T4_2_MetaGene6	T5_1_MetaGene1	T5_1_MetaGene2	T5_1_MetaGene3	T5_1_MetaGene4	T5_1_MetaGene5	T5_2_MetaGene1	T5_2_MetaGene2	T5_2_MetaGene3	T5_2_MetaGene4	T5_2_MetaGene5	T5_2_MetaGene6	T6_1_MetaGene1	T6_1_MetaGene2	T6_1_MetaGene3	T6_1_MetaGene4
T0-1_MetaGene1	1	0.0824973	-0.0846631	-0.215507	-0.103895	-0.05656	0.142583	-0.0346769	-0.110272	-0.107256	0.0411915	0.0514662	0.116992	-0.000809638	-0.0207839	-0.0693626	-0.123475	-0.152445	0.0719287	0.00942469	-0.0583732	-0.0979967	-0.0314915	0.166462	-0.116948	-0.145902	0.00914564	-0.0278731	-0.0520459	-0.131094	-0.132388	0.00541477	-0.178659	0.21445	-0.0755933	0.0653286	-0.0374532	0.0082569	-0.112714	-0.154467	-0.0314008	-0.147185	0.0752094	0.280835	-0.172777	-0.051136	0.0590451	0.0434792	0.0403264
T0-1_MetaGene2	0.0824973	1	-0.0362036	-0.2475	-0.023253	-0.0286947	0.334983	-0.0207054	-0.223868	-0.0895786	0.257481	-0.0755066	0.241333	0.0200397	-0.0111306	-0.101332	-0.114794	-0.238773	0.217509	0.324926	-0.0417094	-0.104858	0.0586246	0.0994857	-0.129461	-0.185315	0.334189	0.0257752	0.17086	-0.164201	-0.109916	0.295022	-0.261692	0.0211916	-0.103056	0.0421967	0.0200164	0.291793	-0.147018	-0.227493	0.108366	-0.169885	-0.0375567	0.333913	-0.170833	-0.0338334	0.204564	-0.140239	0.0606809
T0-1_MetaGene3	-0.0846631	-0.0362036	1	0.0980873	-0.188722	-0.0229698	0.0739337	0.00672082	0.125051	0.720597	-0.186178	-0.0657615	-0.175938	-0.0637848	-0.0591733	-0.016292	0.667085	0.103634	-0.0386358	-0.122067	-0.0472379	0.737081	-0.0500875	-0.101086	0.71476	0.0241458	-0.0979135	-0.0944645	-0.199372	0.00469751	0.696576	-0.131845	0.0554616	0.178048	0.656206	-0.14864	-0.124462	-0.126576	-0.00992574	0.265409	-0.102194	0.0678093	0.016829	-0.174616	0.0879027	-0.0428484	-0.16437	0.332171	-0.170294
T0-1_MetaGene4	-0.215507	-0.2475	0.0980873	1	-0.0216497	-0.0294721	-0.109628	0.0331251	0.725393	0.186739	-0.180395	0.100351	-0.230282	-0.0417606	-0.0123831	0.131745	0.223717	0.624659	-0.0956126	-0.156173	0.00627609	0.169209	-0.0241629	-0.190181	0.147856	0.847093	-0.165463	-0.0748729	-0.157636	0.764153	0.243133	-0.156831	0.933342	-0.0864762	0.183857	-0.12257	-0.073553	-0.138656	0.735598	0.587476	-0.161292	0.804654	0.0807247	-0.399091	0.643728	-0.0157381	-0.168177	0.268058	-0.0838309
T0-1_MetaGene5	-0.103895	-0.023253	-0.188722	-0.0216497	1	0.397568	-0.0284294	0.265358	0.0631195	-0.181666	-0.0931399	0.08344	-0.111915	0.40491	-0.0241003	0.187345	-0.209203	0.165281	-0.2035	-0.114849	0.520266	-0.225915	-0.0563465	0.111711	-0.211337	-0.0261024	-0.121111	0.520669	0.482155	-0.0262172	-0.180226	-0.118854	-0.00743414	-0.0329615	-0.129923	0.0459319	0.599218	-0.103777	-0.027957	0.0651221	0.569427	-0.0219966	0.0643472	-0.260608	0.0879881	0.415286	-0.0688018	-0.115558	0.0811206
T0-1_MetaGene6	-0.05656	-0.0286947	-0.0229698	-0.0294721	0.397568	1	0.0212678	0.645336	0.100365	-0.0130353	-0.121592	0.0219622	-0.146045	0.934505	-0.126835	0.274855	-0.016294	0.177668	-0.0924463	-0.126061	0.938617	-0.0400717	-0.0390679	-0.0576632	-0.0105113	-0.00987038	-0.129612	0.926552	0.0823716	0.00477226	0.0297658	-0.134076	-0.0207737	0.0842323	0.0453249	-0.00297688	0.82829	-0.110871	-0.000332515	0.0970391	0.845436	-0.00561997	0.0628813	-0.225165	0.0618556	0.924529	-0.118448	0.0304812	-0.00573324
T1_1_MetaGene1	0.142583	0.334983	0.0739337	-0.109628	-0.0284294	0.0212678	1	0.0231359	-0.0829193	0.068906	0.0876081	0.0253498	0.105989	0.0581542	0.0121506	-0.0684513	0.0906782	-0.0249863	-0.134969	0.1124	0.0322472	0.0680853	-0.121217	0.0972644	0.0389817	-0.0676278	0.111125	0.0580017	-0.0875976	-0.0685514	0.00915365	0.11368	-0.106421	0.255229	0.0186385	0.0449751	0.0452701	0.11022	-0.0501845	-0.0745008	0.0677988	-0.0348458	0.0413222	-0.0261828	-0.0584978	0.00239484	-0.0302897	0.126788	-0.0542034
T1_1_MetaGene2	-0.0346769	-0.0207054	0.00672082	0.0331251	0.265358	0.645336	0.0231359	1	0.0921563	0.0215975	-0.163006	-0.0341466	-0.141642	0.60669	-0.145568	0.235101	0.0358556	0.187071	0.0153379	-0.147022	0.647879	0.024326	-0.0303894	-0.0403037	0.0247346	0.0141833	-0.158734	0.610649	0.0466783	0.00947922	0.0780784	-0.161939	0.0365236	0.161859	0.0595589	-0.0269489	0.579507	-0.13624	0.0126867	0.223579	0.586288	-0.00249816	-0.0042965	-0.166622	0.104036	0.690076	-0.0560806	0.0915188	-0.0138832
T1_1_MetaGene3	-0.110272	-0.223868	0.125051	0.725393	0.0631195	0.100365	-0.0829193	0.0921563	1	0.186994	-0.18926	0.112606	-0.224493	0.0728061	-0.0397765	0.206006	0.252414	0.705462	-0.171919	-0.179569	0.155776	0.20681	-0.0348503	-0.154096	0.148798	0.511669	-0.183629	0.0869588	-0.164458	0.41408	0.311036	-0.186389	0.727514	-0.044645	0.242806	-0.12551	0.116327	-0.165664	0.399337	0.638147	0.0119995	0.483375	0.166038	-0.363991	0.323978	0.117341	-0.224196	0.435754	-0.0532912
T1_1_MetaGene4	-0.107256	-0.0895786	0.720597	0.186739	-0.181666	-0.0130353	0.068906	0.0215975	0.186994	1	-0.266152	-0.0330632	-0.237592	-0.0662229	-0.0740628	-0.000571911	0.750779	0.18476	-0.101527	-0.189763	-0.0359289	0.765281	-0.0717782	-0.159639	0.781685	0.0821739	-0.164938	-0.105903	-0.223963	0.0597093	0.735741	-0.203668	0.138329	0.170609	0.639	-0.153178	-0.123987	-0.193964	0.0399905	0.377327	-0.116038	0.116519	0.0536037	-0.261935	0.160315	-0.0253796	-0.182734	0.377162	-0.188085
T1_1_MetaGene5	0.0411915	0.257481	-0.186178	-0.180395	-0.0931399	-0.121592	0.0876081	-0.163006	-0.18926	-0.266152	1	0.0160558	0.584169	-0.11734	0.255383	-0.103995	-0.280464	-0.153148	-0.0274483	0.847539	-0.158828	-0.303212	-0.000323737	0.0106458	-0.320748	-0.109146	0.839604	-0.109327	-0.0862425	-0.0971423	-0.293203	0.873504	-0.155887	-0.132719	-0.244453	0.00455925	-0.103695	0.863518	-0.0859438	-0.244865	-0.0987885	-0.107816	-0.0162816	0.213596	-0.163678	-0.133993	-0.00848409	-0.300386	0.0317781
T1_1_MetaGene6	0.0514662	-0.0755066	-0.0657615	0.100351	0.08344	0.0219622	0.0253498	-0.0341466	0.112606	-0.0330632	0.0160558	1	0.0149808	0.0145421	0.0120196	-0.0105636	-0.03244	0.291582	-0.26754	0.0177803	0.0477747	-0.0657987	-0.129225	0.042432	-0.125797	0.0983352	0.00858828	0.0371101	-0.101824	0.0901278	-0.0433046	0.0181731	0.115353	0.0965778	0.00893855	0.0206208	0.0504885	0.0111548	0.0986404	0.0766046	0.033535	0.101254	0.660448	-0.22816	0.0627793	0.0294588	-0.099245	0.0288303	-0.0382292
T2-1_MetaGene1	0.116992	0.241333	-0.175938	-0.230282	-0.111915	-0.146045	0.105989	-0.141642	-0.224493	-0.237592	0.584169	0.0149808	1	-0.137679	0.139111	-0.180856	-0.231968	-0.249604	0.157471	0.594413	-0.195951	-0.236792	0.00502668	0.11564	-0.274517	-0.154421	0.539497	-0.127151	0.00925037	-0.13612	-0.287994	0.601598	-0.221847	-0.00854569	-0.213759	0.068367	-0.159444	0.587155	-0.117855	-0.275916	-0.131748	-0.155227	-0.00880038	0.359026	-0.191223	-0.159649	0.427829	-0.219891	0.0640098
T2-1_MetaGene2	-0.000809638	0.0200397	-0.0637848	-0.0417606	0.40491	0.934505	0.0581542	0.60669	0.0728061	-0.0662229	-0.11734	0.0145421	-0.137679	1	-0.136719	0.217799	-0.0833213	0.118505	-0.0769959	-0.127096	0.925941	-0.1038	-0.0374392	-0.0366222	-0.0734626	-0.0241033	-0.132205	0.941775	0.129249	-0.00944133	-0.033428	-0.135954	-0.0395888	0.0953725	-0.0159219	0.0143437	0.839641	-0.111226	-0.0104533	0.045555	0.869796	-0.0173566	0.0380196	-0.179511	0.0534677	0.891738	-0.0868267	-0.00235792	0.0157866
T2-1_MetaGene3	-0.0207839	-0.0111306	-0.0591733	-0.0123831	-0.0241003	-0.126835	0.0121506	-0.145568	-0.0397765	-0.0740628	0.255383	0.0120196	0.139111	-0.136719	1	-0.11312	-0.149702	-0.0922459	-0.0492555	0.178084	-0.120487	-0.135525	-0.0312958	0.10845	-0.121149	0.0170099	0.224265	-0.119057	-0.0320097	0.0198206	-0.153862	0.198113	0.0047652	-0.108413	-0.119613	0.0983436	-0.10124	0.20573	0.0261506	-0.0465619	-0.10909	-1.08599e-05	0.0180265	0.0483247	-0.0597743	-0.122736	0.0154965	-0.169478	-0.00141834
T2-1_MetaGene4	-0.0693626	-0.101332	-0.016292	0.131745	0.187345	0.274855	-0.0684513	0.235101	0.206006	-0.000571911	-0.103995	-0.0105636	-0.180856	0.217799	-0.11312	1	0.0742986	0.305549	-0.0668958	-0.123903	0.294943	0.0549939	0.0120467	-0.0971273	0.059343	0.0717662	-0.118191	0.240545	0.0226025	0.056181	0.0957431	-0.120577	0.145581	-0.00341012	0.107824	-0.0857758	0.280293	-0.108579	0.0435741	0.212189	0.23187	0.0444827	0.0295969	-0.180436	0.136829	0.294952	-0.17852	0.172775	-0.0191021
T2-1_MetaGene5	-0.123475	-0.114794	0.667085	0.223717	-0.209203	-0.016294	0.0906782	0.0358556	0.252414	0.750779	-0.280464	-0.03244	-0.231968	-0.0833213	-0.149702	0.0742986	1	0.266216	-0.0861059	-0.201196	-0.0397195	0.919803	-0.0380649	-0.141333	0.828833	0.0886393	-0.171436	-0.116381	-0.252205	0.0616325	0.854079	-0.205877	0.172944	0.353776	0.701891	-0.271313	-0.133565	-0.195836	0.0363219	0.401039	-0.134299	0.135238	0.0392803	-0.290388	0.221173	-0.0147298	-0.207273	0.599497	-0.217822
T3_1_MetaGene1	-0.152445	-0.238773	0.103634	0.624659	0.165281	0.177668	-0.0249863	0.187071	0.705462	0.18476	-0.153148	0.291582	-0.249604	0.118505	-0.0922459	0.305549	0.266216	1	-0.399548	-0.169263	0.213897	0.183305	-0.11537	-0.216278	0.0938224	0.413451	-0.168844	0.131747	-0.18632	0.323134	0.336944	-0.171158	0.638297	-0.0359406	0.261393	-0.116867	0.21284	-0.153805	0.305797	0.63199	0.0920733	0.369262	0.317445	-0.544093	0.400441	0.202673	-0.327641	0.388166	-0.0731591
T3_1_MetaGene2	0.0719287	0.217509	-0.0386358	-0.0956126	-0.2035	-0.0924463	-0.134969	0.0153379	-0.171919	-0.101527	-0.0274483	-0.26754	0.157471	-0.0769959	-0.0492555	-0.0668958	-0.0861059	-0.399548	1	-0.0373338	-0.178878	-0.0359297	0.248575	0.0735834	0.00812921	-0.0828819	-0.0545564	-0.11311	0.188969	-0.0622212	-0.0943413	-0.0436776	-0.140088	-0.0406689	-0.0471675	-0.0258969	-0.232305	-0.0411907	-0.0637154	-0.154113	-0.157558	-0.0855448	-0.227711	0.684166	-0.0643739	-0.132668	0.47108	-0.100631	0.0937239
T3_1_MetaGene3	0.00942469	0.324926	-0.122067	-0.156173	-0.114849	-0.126061	0.1124	-0.147022	-0.179569	-0.189763	0.847539	0.0177803	0.594413	-0.127096	0.178084	-0.123903	-0.201196	-0.169263	-0.0373338	1	-0.163164	-0.225261	-0.0146993	0.00436661	-0.236626	-0.090929	0.9374	-0.12501	-0.114811	-0.0781082	-0.24021	0.950253	-0.137881	-0.0871945	-0.205102	-0.00923027	-0.133347	0.95874	-0.068893	-0.218861	-0.123177	-0.0873413	-0.017853	0.185709	-0.142793	-0.134506	-0.0155441	-0.257691	-0.00573965
T3_1_MetaGene4	-0.0583732	-0.0417094	-0.0472379	0.00627609	0.520266	0.938617	0.0322472	0.647879	0.155776	-0.0359289	-0.158828	0.0477747	-0.195951	0.925941	-0.120487	0.294943	-0.0397195	0.213897	-0.178878	-0.163164	1	-0.0660737	-0.0631013	-0.0263616	-0.0381872	0.00578427	-0.166283	0.953779	0.122721	0.0146456	0.00122119	-0.171581	0.0163379	0.116093	0.0148689	0.0114414	0.906492	-0.145437	0.0105866	0.1434	0.917145	0.00964771	0.0670308	-0.301532	0.0829849	0.944722	-0.170376	0.0465841	-0.0079197
T3_1_MetaGene5	-0.0979967	-0.104858	0.737081	0.169209	-0.225915	-0.0400717	0.0680853	0.024326	0.20681	0.765281	-0.303212	-0.0657987	-0.236792	-0.1038	-0.135525	0.0549939	0.919803	0.183305	-0.0359297	-0.225261	-0.0660737	1	-0.0312034	-0.116834	0.87439	0.0653138	-0.191217	-0.137587	-0.230857	0.044296	0.883595	-0.231333	0.120872	0.327218	0.783832	-0.252139	-0.155256	-0.21903	0.0215768	0.353859	-0.145457	0.112607	0.0132505	-0.235895	0.163204	-0.0454214	-0.186239	0.534899	-0.209283
T4_1_MetaGene1	-0.0314915	0.0586246	-0.0500875	-0.0241629	-0.0563465	-0.0390679	-0.121217	-0.0303894	-0.0348503	-0.0717782	-0.000323737	-0.129225	0.00502668	-0.0374392	-0.0312958	0.0120467	-0.0380649	-0.11537	0.248575	-0.0146993	-0.0631013	-0.0312034	1	-0.0930203	0.0131803	-0.00701109	0.000389444	-0.0593896	0.101272	0.0121511	-0.0254533	-0.0092199	-0.0523331	-0.132726	-0.0353664	-0.0395059	-0.0554996	-0.000973716	-0.00165966	-0.117859	-0.0395287	-0.029849	-0.0936531	0.250533	-0.0260247	-0.038733	0.12747	-0.0829059	0.0737528
T4_1_MetaGene2	0.166462	0.0994857	-0.101086	-0.190181	0.111711	-0.0576632	0.0972644	-0.0403037	-0.154096	-0.159639	0.0106458	0.042432	0.11564	-0.0366222	0.10845	-0.0971273	-0.141333	-0.216278	0.0735834	0.00436661	-0.0263616	-0.116834	-0.0930203	1	-0.185774	-0.124043	-0.0193713	0.0240158	0.177255	-0.106717	-0.194212	0.00076053	-0.14393	0.261919	-0.0862729	0.060456	0.0149462	-0.00843829	-0.0851065	-0.110216	0.0220843	-0.101354	0.00422927	0.16048	-0.117936	-0.0516198	0.0852049	-0.0309409	0.0223303
T4_1_MetaGene3	-0.116948	-0.129461	0.71476	0.147856	-0.211337	-0.0105113	0.0389817	0.0247346	0.148798	0.781685	-0.320748	-0.125797	-0.274517	-0.0734626	-0.121149	0.059343	0.828833	0.0938224	0.00812921	-0.236626	-0.0381872	0.87439	0.0131803	-0.185774	1	0.0708482	-0.204316	-0.124384	-0.207124	0.0541789	0.750502	-0.246345	0.092046	0.257216	0.677954	-0.205159	-0.149691	-0.228966	0.0306438	0.27617	-0.13234	0.118145	-0.0273343	-0.191839	0.128577	-0.0166495	-0.186711	0.437752	-0.205288
T4_1_MetaGene4	-0.145902	-0.185315	0.0241458	0.847093	-0.0261024	-0.00987038	-0.0676278	0.0141833	0.511669	0.0821739	-0.109146	0.0983352	-0.154421	-0.0241033	0.0170099	0.0717662	0.0886393	0.413451	-0.0828819	-0.090929	0.00578427	0.0653138	-0.00701109	-0.124043	0.0708482	1	-0.0992408	-0.0559708	-0.11369	0.949234	0.087809	-0.0897095	0.812383	-0.0527377	0.0927034	-0.0653106	-0.0694846	-0.0730411	0.939063	0.307662	-0.126733	0.901174	0.0766311	-0.294236	0.447305	-0.0079118	-0.131789	0.112723	-0.0649116
T4_1_MetaGene5	0.00914564	0.334189	-0.0979135	-0.165463	-0.121111	-0.129612	0.111125	-0.158734	-0.183629	-0.164938	0.839604	0.00858828	0.539497	-0.132205	0.224265	-0.118191	-0.171436	-0.168844	-0.0545564	0.9374	-0.166283	-0.191217	0.000389444	-0.0193713	-0.204316	-0.0992408	1	-0.135934	-0.123146	-0.0828912	-0.206785	0.921161	-0.149294	-0.0921968	-0.184745	-0.0189325	-0.134491	0.941298	-0.076681	-0.221484	-0.124835	-0.0965454	-0.0279097	0.175833	-0.150006	-0.138286	-0.0425376	-0.248611	-0.00735178
T4_1_MetaGene6	-0.0278731	0.0257752	-0.0944645	-0.0748729	0.520669	0.926552	0.0580017	0.610649	0.0869588	-0.105903	-0.109327	0.0371101	-0.127151	0.941775	-0.119057	0.240545	-0.116381	0.131747	-0.11311	-0.12501	0.953779	-0.137587	-0.0593896	0.0240158	-0.124384	-0.0559708	-0.135934	1	0.180511	-0.040105	-0.0642057	-0.134276	-0.0631497	0.0886585	-0.0354401	0.0291003	0.907659	-0.113372	-0.0383741	0.0487917	0.932028	-0.0467644	0.061113	-0.205852	0.0358545	0.893827	-0.102022	-0.014342	0.0265814
T4_2_MetaGene1	-0.0520459	0.17086	-0.199372	-0.157636	0.482155	0.0823716	-0.0875976	0.0466783	-0.164458	-0.223963	-0.0862425	-0.101824	0.00925037	0.129249	-0.0320097	0.0226025	-0.252205	-0.18632	0.188969	-0.114811	0.122721	-0.230857	0.101272	0.177255	-0.207124	-0.11369	-0.123146	0.180511	1	-0.0934963	-0.235407	-0.120681	-0.1682	-0.106777	-0.167378	0.0466632	0.205132	-0.108455	-0.0935187	-0.174298	0.211529	-0.0893254	-0.0989629	0.225512	-0.0946139	0.0801975	0.276793	-0.204068	0.181741
T4_2_MetaGene2	-0.131094	-0.164201	0.00469751	0.764153	-0.0262172	0.00477226	-0.0685514	0.00947922	0.41408	0.0597093	-0.0971423	0.0901278	-0.13612	-0.00944133	0.0198206	0.056181	0.0616325	0.323134	-0.0622212	-0.0781082	0.0146456	0.044296	0.0121511	-0.106717	0.0541789	0.949234	-0.0828912	-0.040105	-0.0934963	1	0.0535852	-0.0755885	0.711648	-0.0483077	0.0721407	-0.0534535	-0.058614	-0.05991	0.95155	0.203742	-0.105718	0.835998	0.0648567	-0.237991	0.428635	0.00714357	-0.106367	0.0730412	-0.0549436
T4_2_MetaGene3	-0.132388	-0.109916	0.696576	0.243133	-0.180226	0.0297658	0.00915365	0.0780784	0.311036	0.735741	-0.293203	-0.0433046	-0.287994	-0.033428	-0.153862	0.0957431	0.854079	0.336944	-0.0943413	-0.24021	0.00122119	0.883595	-0.0254533	-0.194212	0.750502	0.087809	-0.206785	-0.0642057	-0.235407	0.0535852	1	-0.251166	0.195766	0.140684	0.745404	-0.254211	-0.0642749	-0.234719	0.0296701	0.467509	-0.0689944	0.103919	0.0518723	-0.272309	0.215153	0.0199897	-0.209106	0.49822	-0.184018
T4_2_MetaGene4	0.00541477	0.295022	-0.131845	-0.156831	-0.118854	-0.134076	0.11368	-0.161939	-0.186389	-0.203668	0.873504	0.0181731	0.601598	-0.135954	0.198113	-0.120577	-0.205877	-0.171158	-0.0436776	0.950253	-0.171581	-0.231333	-0.0092199	0.00076053	-0.246345	-0.0897095	0.921161	-0.134276	-0.120681	-0.0755885	-0.251166	1	-0.139759	-0.081088	-0.21368	-0.0141921	-0.137621	0.943891	-0.0669117	-0.228476	-0.130834	-0.082197	-0.034505	0.191594	-0.146316	-0.140604	-0.012101	-0.27218	-0.0010466
T4_2_MetaGene5	-0.178659	-0.261692	0.0554616	0.933342	-0.00743414	-0.0207737	-0.106421	0.0365236	0.727514	0.138329	-0.155887	0.115353	-0.221847	-0.0395888	0.0047652	0.145581	0.172944	0.638297	-0.140088	-0.137881	0.0163379	0.120872	-0.0523331	-0.14393	0.092046	0.812383	-0.149294	-0.0631497	-0.1682	0.711648	0.195766	-0.139759	1	-0.0874437	0.152641	-0.108851	-0.0549072	-0.121578	0.694124	0.615728	-0.151994	0.729144	0.103301	-0.418446	0.546745	-0.00570504	-0.197359	0.252353	-0.0831176
T4_2_MetaGene6	0.21445	0.0211916	0.178048	-0.0864762	-0.0329615	0.0842323	0.255229	0.161859	-0.044645	0.170609	-0.132719	0.0965778	-0.00854569	0.0953725	-0.108413	-0.00341012	0.353776	-0.0359406	-0.0406689	-0.0871945	0.116093	0.327218	-0.132726	0.261919	0.257216	-0.0527377	-0.0921968	0.0886585	-0.106777	-0.0483077	0.140684	-0.081088	-0.0874437	1	0.190402	-0.10397	0.0564758	-0.083944	-0.0379956	0.0365324	0.0715075	0.0213028	0.0418878	-0.14835	-0.0196276	0.0939478	-0.0865282	0.377381	-0.129691
T5_1_MetaGene1	-0.0755933	-0.103056	0.656206	0.183857	-0.129923	0.0453249	0.0186385	0.0595589	0.242806	0.639	-0.244453	0.00893855	-0.213759	-0.0159219	-0.119613	0.107824	0.701891	0.261393	-0.0471675	-0.205102	0.0148689	0.783832	-0.0353664	-0.0862729	0.677954	0.0927034	-0.184745	-0.0354401	-0.167378	0.0721407	0.745404	-0.21368	0.152641	0.190402	1	-0.204938	-0.0559375	-0.20002	0.0528709	0.32919	-0.0557719	0.130747	0.0760895	-0.220934	0.162795	0.0316507	-0.185414	0.446599	-0.143413
T5_1_MetaGene2	0.0653286	0.0421967	-0.14864	-0.12257	0.0459319	-0.00297688	0.0449751	-0.0269489	-0.12551	-0.153178	0.00455925	0.0206208	0.068367	0.0143437	0.0983436	-0.0857758	-0.271313	-0.116867	-0.0258969	-0.00923027	0.0114414	-0.252139	-0.0395059	0.060456	-0.205159	-0.0653106	-0.0189325	0.0291003	0.0466632	-0.0534535	-0.254211	-0.0141921	-0.108851	-0.10397	-0.204938	1	0.0415025	-0.0205101	-0.0411796	-0.139493	0.048629	-0.0786968	0.036489	0.0787666	-0.0920009	0.00553377	0.0921054	-0.190484	0.0585793
T5_1_MetaGene3	-0.0374532	0.0200164	-0.124462	-0.073553	0.599218	0.82829	0.0452701	0.579507	0.116327	-0.123987	-0.103695	0.0504885	-0.159444	0.839641	-0.10124	0.280293	-0.133565	0.21284	-0.232305	-0.133347	0.906492	-0.155256	-0.0554996	0.0149462	-0.149691	-0.0694846	-0.134491	0.907659	0.205132	-0.058614	-0.0642749	-0.137621	-0.0549072	0.0564758	-0.0559375	0.0415025	1	-0.115892	-0.0571589	0.0893967	0.954618	-0.0834239	0.0676725	-0.266118	0.0176168	0.872263	-0.171246	-0.0118975	0.0269322
T5_1_MetaGene4	0.0082569	0.291793	-0.126576	-0.138656	-0.103777	-0.110871	0.11022	-0.13624	-0.165664	-0.193964	0.863518	0.0111548	0.587155	-0.111226	0.20573	-0.108579	-0.195836	-0.153805	-0.0411907	0.95874	-0.145437	-0.21903	-0.000973716	-0.00843829	-0.228966	-0.0730411	0.941298	-0.113372	-0.108455	-0.05991	-0.234719	0.943891	-0.121578	-0.083944	-0.20002	-0.0205101	-0.115892	1	-0.0540372	-0.212253	-0.109548	-0.070042	-0.0274721	0.172699	-0.127962	-0.120168	-0.0319968	-0.24545	-0.00836768
T5_1_MetaGene5	-0.112714	-0.147018	-0.00992574	0.735598	-0.027957	-0.000332515	-0.0501845	0.0126867	0.399337	0.0399905	-0.0859438	0.0986404	-0.117855	-0.0104533	0.0261506	0.0435741	0.0363219	0.305797	-0.0637154	-0.068893	0.0105866	0.0215768	-0.00165966	-0.0851065	0.0306438	0.939063	-0.076681	-0.0383741	-0.0935187	0.95155	0.0296701	-0.0669117	0.694124	-0.0379956	0.0528709	-0.0411796	-0.0571589	-0.0540372	1	0.190634	-0.100048	0.841103	0.0702083	-0.227721	0.368337	0.00148527	-0.0953804	0.0621643	-0.0537819
T5_2_MetaGene1	-0.154467	-0.227493	0.265409	0.587476	0.0651221	0.0970391	-0.0745008	0.223579	0.638147	0.377327	-0.244865	0.0766046	-0.275916	0.045555	-0.0465619	0.212189	0.401039	0.63199	-0.154113	-0.218861	0.1434	0.353859	-0.117859	-0.110216	0.27617	0.307662	-0.221484	0.0487917	-0.174298	0.203742	0.467509	-0.228476	0.615728	0.0365324	0.32919	-0.139493	0.0893967	-0.212253	0.190634	1	0.00398908	0.261415	0.106177	-0.462003	0.291472	0.131711	-0.223129	0.369237	-0.129739
T5_2_MetaGene2	-0.0314008	0.108366	-0.102194	-0.161292	0.569427	0.845436	0.0677988	0.586288	0.0119995	-0.116038	-0.0987885	0.033535	-0.131748	0.869796	-0.10909	0.23187	-0.134299	0.0920733	-0.157558	-0.123177	0.917145	-0.145457	-0.0395287	0.0220843	-0.13234	-0.126733	-0.124835	0.932028	0.211529	-0.105718	-0.0689944	-0.130834	-0.151994	0.0715075	-0.0557719	0.048629	0.954618	-0.109548	-0.100048	0.00398908	1	-0.121836	0.0439553	-0.184672	-0.0334029	0.875763	-0.106117	-0.0539492	0.0306696
T5_2_MetaGene3	-0.147185	-0.169885	0.0678093	0.804654	-0.0219966	-0.00561997	-0.0348458	-0.00249816	0.483375	0.116519	-0.107816	0.101254	-0.155227	-0.0173566	-1.08599e-05	0.0444827	0.135238	0.369262	-0.0855448	-0.0873413	0.00964771	0.112607	-0.029849	-0.101354	0.118145	0.901174	-0.0965454	-0.0467644	-0.0893254	0.835998	0.103919	-0.082197	0.729144	0.0213028	0.130747	-0.0786968	-0.0834239	-0.070042	0.841103	0.261415	-0.121836	1	0.0480045	-0.312156	0.382779	-0.0160472	-0.139136	0.137438	-0.0685616
T5_2_MetaGene4	0.0752094	-0.0375567	0.016829	0.0807247	0.0643472	0.0628813	0.0413222	-0.0042965	0.166038	0.0536037	-0.0162816	0.660448	-0.00880038	0.0380196	0.0180265	0.0295969	0.0392803	0.317445	-0.227711	-0.017853	0.0670308	0.0132505	-0.0936531	0.00422927	-0.0273343	0.0766311	-0.0279097	0.061113	-0.0989629	0.0648567	0.0518723	-0.034505	0.103301	0.0418878	0.0760895	0.036489	0.0676725	-0.0274721	0.0702083	0.106177	0.0439553	0.0480045	1	-0.168226	0.0358968	0.0489738	-0.1028	0.0715966	-0.0196852
T5_2_MetaGene5	0.280835	0.333913	-0.174616	-0.399091	-0.260608	-0.225165	-0.0261828	-0.166622	-0.363991	-0.261935	0.213596	-0.22816	0.359026	-0.179511	0.0483247	-0.180436	-0.290388	-0.544093	0.684166	0.185709	-0.301532	-0.235895	0.250533	0.16048	-0.191839	-0.294236	0.175833	-0.205852	0.225512	-0.237991	-0.272309	0.191594	-0.418446	-0.14835	-0.220934	0.0787666	-0.266118	0.172699	-0.227721	-0.462003	-0.184672	-0.312156	-0.168226	1	-0.343662	-0.241042	0.528687	-0.257453	0.180953
T5_2_MetaGene6	-0.172777	-0.170833	0.0879027	0.643728	0.0879881	0.0618556	-0.0584978	0.104036	0.323978	0.160315	-0.163678	0.0627793	-0.191223	0.0534677	-0.0597743	0.136829	0.221173	0.400441	-0.0643739	-0.142793	0.0829849	0.163204	-0.0260247	-0.117936	0.128577	0.447305	-0.150006	0.0358545	-0.0946139	0.428635	0.215153	-0.146316	0.546745	-0.0196276	0.162795	-0.0920009	0.0176168	-0.127962	0.368337	0.291472	-0.0334029	0.382779	0.0358968	-0.343662	1	0.0589101	-0.127999	0.20318	-0.0530657
T6_1_MetaGene1	-0.051136	-0.0338334	-0.0428484	-0.0157381	0.415286	0.924529	0.00239484	0.690076	0.117341	-0.0253796	-0.133993	0.0294588	-0.159649	0.891738	-0.122736	0.294952	-0.0147298	0.202673	-0.132668	-0.134506	0.944722	-0.0454214	-0.038733	-0.0516198	-0.0166495	-0.0079118	-0.138286	0.893827	0.0801975	0.00714357	0.0199897	-0.140604	-0.00570504	0.0939478	0.0316507	0.00553377	0.872263	-0.120168	0.00148527	0.131711	0.875763	-0.0160472	0.0489738	-0.241042	0.0589101	1	-0.133256	0.0451738	-0.00650807
T6_1_MetaGene2	0.0590451	0.204564	-0.16437	-0.168177	-0.0688018	-0.118448	-0.0302897	-0.0560806	-0.224196	-0.182734	-0.00848409	-0.099245	0.427829	-0.0868267	0.0154965	-0.17852	-0.207273	-0.327641	0.47108	-0.0155441	-0.170376	-0.186239	0.12747	0.0852049	-0.186711	-0.131789	-0.0425376	-0.102022	0.276793	-0.106367	-0.209106	-0.012101	-0.197359	-0.0865282	-0.185414	0.0921054	-0.171246	-0.0319968	-0.0953804	-0.223129	-0.106117	-0.139136	-0.1028	0.528687	-0.127999	-0.133256	1	-0.194338	0.153534
T6_1_MetaGene3	0.0434792	-0.140239	0.332171	0.268058	-0.115558	0.0304812	0.126788	0.0915188	0.435754	0.377162	-0.300386	0.0288303	-0.219891	-0.00235792	-0.169478	0.172775	0.599497	0.388166	-0.100631	-0.257691	0.0465841	0.534899	-0.0829059	-0.0309409	0.437752	0.112723	-0.248611	-0.014342	-0.204068	0.0730412	0.49822	-0.27218	0.252353	0.377381	0.446599	-0.190484	-0.0118975	-0.24545	0.0621643	0.369237	-0.0539492	0.137438	0.0715966	-0.257453	0.20318	0.0451738	-0.194338	1	-0.156934
T6_1_MetaGene4	0.0403264	0.0606809	-0.170294	-0.0838309	0.0811206	-0.00573324	-0.0542034	-0.0138832	-0.0532912	-0.188085	0.0317781	-0.0382292	0.0640098	0.0157866	-0.00141834	-0.0191021	-0.217822	-0.0731591	0.0937239	-0.00573965	-0.0079197	-0.209283	0.0737528	0.0223303	-0.205288	-0.0649116	-0.00735178	0.0265814	0.181741	-0.0549436	-0.184018	-0.0010466	-0.0831176	-0.129691	-0.143413	0.0585793	0.0269322	-0.00836768	-0.0537819	-0.129739	0.0306696	-0.0685616	-0.0196852	0.180953	-0.0530657	-0.00650807	0.153534	-0.156934	1
T6_1_MetaGene5	0.0270805	0.241375	-0.14913	-0.152744	-0.110847	-0.122729	0.107115	-0.150035	-0.169505	-0.216914	0.886407	0.0205692	0.613795	-0.123461	0.23727	-0.105587	-0.229945	-0.144026	-0.0317335	0.919147	-0.161382	-0.257445	-0.011936	0.000712649	-0.263962	-0.089215	0.877959	-0.122424	-0.11513	-0.0765859	-0.260586	0.920924	-0.130882	-0.105365	-0.213568	-0.00994774	-0.125849	0.935207	-0.0684433	-0.218719	-0.121299	-0.0881452	-0.0140167	0.197676	-0.140365	-0.132637	-0.0248355	-0.266329	0.00992294
T6_2_MetaGene1	-0.05936	-0.00583662	-0.0836212	-0.0614087	0.533587	0.841634	0.0789683	0.571548	0.0860402	-0.0804174	-0.113378	0.074907	-0.198334	0.868954	-0.0925936	0.241124	-0.118117	0.183094	-0.26795	-0.131908	0.911538	-0.137186	-0.079138	-0.0175092	-0.10949	-0.0450132	-0.1274	0.912469	0.134149	-0.027817	-0.051053	-0.138766	-0.0503856	0.0605062	-0.0506235	0.0458017	0.914842	-0.113022	-0.0264488	0.0607559	0.93066	-0.0465558	0.0747746	-0.314525	0.0364809	0.844454	-0.214215	-0.0248545	0.00133785
T6_2_MetaGene2	0.0297613	0.184032	-0.0581174	-0.08445	-0.238891	-0.186429	-0.15483	-0.100221	-0.157507	-0.103798	0.0291043	-0.238003	0.157823	-0.165005	-0.0547992	-0.0944036	-0.069197	-0.36497	0.720525	0.0275804	-0.253157	-0.0415201	0.276343	-0.0266683	0.00834506	-0.0774647	0.0118238	-0.206458	0.176456	-0.0442456	-0.0869317	0.0275074	-0.142035	-0.0974365	-0.0669931	-0.0574719	-0.286078	0.0176918	-0.0545169	-0.221427	-0.225881	-0.0946129	-0.195382	0.67718	-0.108086	-0.194146	0.411419	-0.114414	0.101058
T6_2_MetaGene3	0.073072	0.330777	-0.150665	-0.188438	-0.134665	-0.162194	0.0954732	-0.173204	-0.212498	-0.228329	0.826754	0.00949011	0.601497	-0.158037	0.173262	-0.140199	-0.255603	-0.206133	0.0122051	0.942991	-0.201825	-0.267331	-0.00187589	0.0112811	-0.27366	-0.116262	0.90133	-0.160928	-0.103532	-0.100099	-0.285672	0.921778	-0.166138	-0.107381	-0.236924	0.0179495	-0.172182	0.923486	-0.0887773	-0.251348	-0.16105	-0.115213	-0.0311622	0.255428	-0.174628	-0.167457	0.0236373	-0.288316	0.0118031
T6_2_MetaGene4	-0.131949	-0.10575	0.744872	0.172182	-0.204325	0.0112111	0.0861645	0.0526651	0.213675	0.800928	-0.296714	-0.0539758	-0.25428	-0.0593372	-0.125021	0.0631437	0.924989	0.215769	-0.101353	-0.205172	-0.0120487	0.96223	-0.0535985	-0.150691	0.887473	0.065298	-0.17349	-0.092899	-0.255141	0.0416312	0.890004	-0.219117	0.126045	0.301757	0.757243	-0.240669	-0.107952	-0.20237	0.0190494	0.377164	-0.0970915	0.109323	0.0355951	-0.294297	0.165133	0.00556628	-0.218709	0.538081	-0.23468
T6_2_MetaGene5	-0.105958	-0.0512196	0.142519	0.362038	0.114999	0.291848	0.0530059	0.337686	0.436769	0.194075	-0.22304	0.00457106	-0.246723	0.301322	-0.117373	0.193787	0.23976	0.454689	-0.152631	-0.215757	0.325835	0.222657	-0.0436571	-0.162747	0.162477	0.255276	-0.211753	0.298801	-0.0907839	0.18837	0.349628	-0.236171	0.349266	-0.0235126	0.207887	-0.0840032	0.375562	-0.198603	0.188483	0.434943	0.349712	0.215712	0.0476767	-0.319205	0.252665	0.278795	-0.160515	0.304729	-0.0900313
T6_2_MetaGene6	-0.0734431	-0.103669	0.0340902	0.136275	0.0299675	-0.0128895	-0.132636	0.00947947	0.109532	0.0314978	-0.14545	-0.0492881	-0.143341	-0.0249877	-0.0682711	0.0882252	0.0670704	0.10256	0.120714	-0.143833	-0.0345532	0.0769102	0.129064	-0.16067	0.12564	0.0980055	-0.113493	-0.0565003	0.0939334	0.0890678	0.0752151	-0.142432	0.106818	-0.0993607	0.0890859	-0.0738808	-0.0670745	-0.117005	0.0679945	0.0524962	-0.0853356	0.112187	-0.0407782	-0.0200081	0.112656	-0.0276516	-0.0145708	0.0658869	0.071383
T7-2_MetaGene1	0.0347455	0.0556335	-0.246407	-0.0563326	-0.00902853	-0.103973	-0.0529393	-0.109889	-0.0625931	-0.297652	0.282826	-0.020546	0.159645	-0.100206	0.0662137	-0.0265827	-0.293609	-0.041149	0.103508	0.115303	-0.12575	-0.329073	0.0336593	0.0505203	-0.347045	-0.0363753	0.0938317	-0.067991	0.04839	-0.0405911	-0.290525	0.15365	-0.027598	-0.144011	-0.234181	0.034186	-0.0690626	0.099881	-0.0259199	-0.138251	-0.0810017	-0.0379435	-0.0354225	0.1855	-0.0669581	-0.103851	0.100194	-0.203991	0.106528
T7-2_MetaGene2	-0.00088256	0.329844	-0.110798	-0.143055	-0.0985876	-0.107048	0.121954	-0.13516	-0.167246	-0.17839	0.847765	0.0294982	0.572496	-0.107955	0.193672	-0.111744	-0.180709	-0.14899	-0.0697823	0.963891	-0.137382	-0.204353	-0.0212296	-0.00341075	-0.223358	-0.0778043	0.941833	-0.105402	-0.118337	-0.0654823	-0.22055	0.951337	-0.125529	-0.0694292	-0.192902	-0.0152971	-0.105961	0.966691	-0.0570762	-0.204382	-0.0983345	-0.072507	-0.0178222	0.1512	-0.131802	-0.113285	-0.0377	-0.241774	-0.0183975
T7-2_MetaGene3	-0.12869	-0.119458	0.704141	0.241024	-0.214463	-0.0373474	0.0785444	0.00967597	0.252359	0.784033	-0.292822	-0.0468751	-0.245304	-0.104963	-0.12948	0.0730691	0.949412	0.266228	-0.0705017	-0.215028	-0.0623249	0.924056	-0.0272865	-0.162219	0.875402	0.111987	-0.182561	-0.143924	-0.247382	0.0841108	0.834097	-0.217152	0.188173	0.308603	0.692167	-0.247421	-0.159389	-0.209589	0.0579748	0.384661	-0.161448	0.16032	0.0284259	-0.274174	0.226762	-0.0349207	-0.196682	0.527434	-0.209348
T7-2_MetaGene4	0.180926	0.12291	-0.0629748	-0.111757	-0.134305	-0.040328	-0.0434062	0.0374546	-0.165261	-0.0922334	-0.123166	-0.196996	0.045564	0.0148382	-0.0622948	-0.0633092	-0.171334	-0.293421	0.582494	-0.154924	-0.088711	-0.115417	0.181749	-0.0614966	-0.0297932	-0.0833546	-0.151976	-0.0646734	0.217097	-0.0658897	-0.106674	-0.165296	-0.147014	-0.101502	-0.107168	0.070476	-0.141167	-0.146232	-0.061637	-0.152065	-0.0774752	-0.097298	-0.145623	0.508375	-0.108043	-0.0669319	0.401077	-0.133102	0.119653
T7-2_MetaGene5	0.00274269	0.00750147	-0.0821529	-0.100126	0.572199	0.679338	0.157254	0.476217	0.0813412	-0.0917123	-0.114709	0.0952627	-0.209661	0.731791	-0.0794324	0.20896	-0.1289	0.147358	-0.312454	-0.138762	0.808272	-0.137481	-0.106507	0.0505711	-0.128005	-0.0778816	-0.136134	0.80976	0.142424	-0.0666161	-0.074757	-0.147889	-0.0853592	0.171178	-0.062637	0.0533478	0.852657	-0.120586	-0.0595512	0.0377776	0.862152	-0.0602192	0.0941301	-0.331078	-0.000592815	0.677139	-0.253173	-0.00342051	0.00311938
SampleID	Gene	PertRe	ScaledExp				module scores in scRNA-seq samples							module scores in bulk RNA-seq samples
T0_1	ACTN1	58.33	0.635771		ID	Groups	EMT_extended	Cell-cycle	Epi_development				Groups	EMT_extended	Cell-cycle	Epi_development
T0_1	AURKA	4.58	-1.09957		T0_1	RBT	-0.0961841	-0.117793	0.11273				RBT	1.95334	1.95784	0.507173
T0_1	BCL6	42.71	0.545857		T1_1	RBT	-0.178441	-0.0959599	0.336664				RBT	1.67045	1.79989	0.674424
T0_1	CBX7	9.06	0.983881		T3_1	RBT	-0.166201	-0.112599	0.229062				RBT	1.84602	1.7882	0.843055
T0_1	CD24	57.5	-0.352285		T2_1	NBT	0.0688389	-0.0482021	0.0231414				RBT	1.5747	1.35724	0.676823
T0_1	CD44	67.81	0.2207		T4_1	NBT	0.199811	-0.0211368	-0.0241079				RBT	1.69691	1.35359	0.861586
T0_1	CDKN2A	2.29	-0.509606		T5_1	NBT	-0.0549063	-0.0428741	-0.0851729				RBT	1.67273	1.85292	0.810103
T0_1	CKS1B	37.19	-1.27408		T6_1	NBT	-0.117522	-0.046894	-0.0283181				RBT	1.22906	1.64623	0.92292
T0_1	E2F1	3.75	-0.852574		T4_2	NAT	-0.0308455	0.0594334	-0.177899				RBT	2.01416	2.11767	0.735828
T0_1	HLA-A	91.67	0.657231		T5_2	NAT	-0.120459	-0.110813	-0.0350565				RBT	1.72432	2.00614	0.815521
T0_1	LAMC1	22.81	0.414859		T6_2	NAT	-0.0235922	-0.00763455	-0.0291136				RBT	1.94088	2.07136	0.432384
T0_1	MGMT	46.88	0.677772		T7_2	NAT	0.024979	0.185786	-0.189502				RBT	1.42366	1.5408	0.678869
T0_1	PIK3CA	23.12	0.181269										RBT	1.5065	1.27516	0.944043
T0_1	PTEN	41.35	-0.0391548										RBT	1.74992	1.80991	0.58575
T0_1	S100P	24.27	1.83604										RBT	1.40427	1.8329	0.059131
T0_1	SOX2	16.25	-0.730473										RBT	2.01441	2.07226	0.711847
T1_1	ACTN1	23.51	-0.861517										NBT	1.38335	2.0222	0.625321
T1_1	AURKA	9.13	-0.0860054										NBT	1.67973	1.84384	0.637639
T1_1	BCL6	19.15	-0.757002										NBT	1.9046	2.20547	0.542203
T1_1	CBX7	1.47	-1.35534										NBT	1.66905	2.27516	0.642012
T1_1	CD24	60.46	0.482776										NBT	1.75078	1.89259	0.869881
T1_1	CD44	33.62	-0.892525										NBT	1.70055	2.06337	0.613989
T1_1	CDKN2A	0.4	-0.539963										NBT	1.84432	1.91975	0.602762
T1_1	CKS1B	35.17	-0.49453										NBT	1.68312	2.02799	-0.0229464
T1_1	E2F1	4.63	-0.543544										NBT	1.84539	1.54318	-0.0409759
T1_1	HLA-A	80.01	0.184652										NBT	2.02437	1.99492	0.408528
T1_1	LAMC1	9.97	-0.86159										NBT	1.8495	2.05917	0.897272
T1_1	MGMT	11.13	-1.58366										NBT	1.66604	1.78394	0.25977
T1_1	PIK3CA	13.89	-0.49579										NBT	2.15226	1.95454	0.57106
T1_1	PTEN	27.96	-0.618131										NBT	2.09707	2.2041	0.315752
T1_1	S100P	20.61	1.19041										NBT	2.22906	2.20472	0.530884
T1_1	SOX2	19.99	-0.60547										NAT	1.8767	2.24752	0.11936
T2_1	ACTN1	49.68	1.28628										NAT	1.92884	1.4236	0.944922
T2_1	AURKA	10.21	-0.473322										NAT	2.00336	2.09183	0.639819
T2_1	BCL6	14.42	-1.24809										NAT	2.09288	2.11906	0.805663
T2_1	CBX7	5.19	-0.130246										NAT	1.44693	1.79431	-0.0550785
T2_1	CD24	43.27	-0.770893										NAT	1.69615	2.06694	0.581779
T2_1	CD44	44.17	-0.277949										NAT	1.54684	1.90771	0.691967
T2_1	CDKN2A	16.69	-0.0436856
T2_1	CKS1B	46.27	0.348037
T2_1	E2F1	8.35	0.477099
T2_1	HLA-A	70.5	-0.919807
T2_1	LAMC1	19.85	0.72022
T2_1	MGMT	27.07	-0.446501
T2_1	PIK3CA	11.83	-0.740583
T2_1	PTEN	40.44	1.45702
T2_1	S100P	6.89	-0.462496
T2_1	SOX2	6.24	-1.01291
T3_1	ACTN1	35.74	-0.676874
T3_1	AURKA	15.01	0.0414155
T3_1	BCL6	48.83	1.54814
T3_1	CBX7	8.8	0.307826
T3_1	CD24	49.97	-0.703647
T3_1	CD44	53.79	-0.539514
T3_1	CDKN2A	0.18	-0.540583
T3_1	CKS1B	48.05	-0.440817
T3_1	E2F1	10.15	0.231388
T3_1	HLA-A	81.29	-0.643586
T3_1	LAMC1	21.99	-0.120961
T3_1	MGMT	44.01	0.879108
T3_1	PIK3CA	19.6	-0.278926
T3_1	PTEN	35.04	-0.979559
T3_1	S100P	22.1	0.457067
T3_1	SOX2	56.38	0.741179
T4_1	ACTN1	33.71	-0.680275
T4_1	AURKA	48.18	2.03392
T4_1	BCL6	37.7	0.150734
T4_1	CBX7	7.28	-0.0628492
T4_1	CD24	63.29	-0.0388597
T4_1	CD44	69.65	1.66261
T4_1	CDKN2A	25.65	-0.243389
T4_1	CKS1B	51.73	0.0648599
T4_1	E2F1	5.02	-0.760156
T4_1	HLA-A	77.12	-1.06682
T4_1	LAMC1	32.2	1.06564
T4_1	MGMT	27.09	-0.994672
T4_1	PIK3CA	29.42	0.843597
T4_1	PTEN	43.55	0.648413
T4_1	S100P	2.2	-0.894263
T4_1	SOX2	48.98	0.533533
T4_2	ACTN1	45.85	-0.477194
T4_2	AURKA	29.37	1.06809
T4_2	BCL6	44.5	-0.0802983
T4_2	CBX7	6.03	-0.76144
T4_2	CD24	74.6	0.0667077
T4_2	CD44	81.02	1.64446
T4_2	CDKN2A	1.62	-0.527901
T4_2	CKS1B	68.4	1.56152
T4_2	E2F1	27.81	2.19167
T4_2	HLA-A	96.54	1.90469
T4_2	LAMC1	45	1.43738
T4_2	MGMT	60.19	1.55261
T4_2	PIK3CA	49.13	2.27945
T4_2	PTEN	58.12	1.44273
T4_2	S100P	18.87	-0.0142137
T4_2	SOX2	56.11	0.141984
T5_1	ACTN1	28.52	-0.734813
T5_1	AURKA	12.5	0.733726
T5_1	BCL6	19.14	-1.0249
T5_1	CBX7	5.08	-0.775677
T5_1	CD24	82.03	2.11738
T5_1	CD44	18.75	-1.29693
T5_1	CDKN2A	0.78	-0.537902
T5_1	CKS1B	46.09	0.477404
T5_1	E2F1	7.03	0.509358
T5_1	HLA-A	84.38	0.0877044
T5_1	LAMC1	10.16	-0.992772
T5_1	MGMT	34.38	0.174673
T5_1	PIK3CA	14.06	-0.660002
T5_1	PTEN	33.59	0.0636614
T5_1	S100P	5.47	-0.608486
T5_1	SOX2	12.89	-0.834219
T5_2	ACTN1	70.85	1.8015
T5_2	AURKA	3.43	-1.12881
T5_2	BCL6	40.45	0.0125386
T5_2	CBX7	15.82	1.47485
T5_2	CD24	80.32	1.12058
T5_2	CD44	60.35	-0.516573
T5_2	CDKN2A	10.35	-0.394166
T5_2	CKS1B	30.25	-1.90686
T5_2	E2F1	1.82	-1.02162
T5_2	HLA-A	82.22	-0.942035
T5_2	LAMC1	11.66	-1.04453
T5_2	MGMT	39.5	-0.451871
T5_2	PIK3CA	19.53	-0.672865
T5_2	PTEN	45.99	0.146305
T5_2	S100P	24.27	1.12772
T5_2	SOX2	50.66	-0.0821533
T6_1	ACTN1	23.84	-0.372842
T6_1	AURKA	3.31	-1.10667
T6_1	BCL6	7.06	-1.27638
T6_1	CBX7	1.55	-1.45898
T6_1	CD24	46.8	0.151126
T6_1	CD44	31.57	-0.723027
T6_1	CDKN2A	1.1	-0.522056
T6_1	CKS1B	34.44	-0.0653192
T6_1	E2F1	2.87	-0.596805
T6_1	HLA-A	66	-0.688509
T6_1	LAMC1	1.99	-1.43507
T6_1	MGMT	18.1	-0.501749
T6_1	PIK3CA	3.53	-1.37115
T6_1	PTEN	16.34	-1.41986
T6_1	S100P	4.19	-0.76099
T6_1	SOX2	15.89	-0.576492
T6_2	ACTN1	22.41	-0.990275
T6_2	AURKA	10.18	-0.339759
T6_2	BCL6	41.42	1.37973
T6_2	CBX7	11.74	0.806778
T6_2	CD24	16.2	-1.60089
T6_2	CD44	57.81	-0.182791
T6_2	CDKN2A	71.77	1.35843
T6_2	CKS1B	58.58	0.934992
T6_2	E2F1	3.78	-0.70883
T6_2	HLA-A	85.84	-0.0354877
T6_2	LAMC1	20.56	-0.255237
T6_2	MGMT	30.46	-0.635964
T6_2	PIK3CA	26.77	0.441594
T6_2	PTEN	29.49	-1.28467
T6_2	S100P	3.39	-0.840092
T6_2	SOX2	39.09	-0.0611288
T7_2	ACTN1	58.6	1.07024
T7_2	AURKA	13.86	0.356994
T7_2	BCL6	45.94	0.749657
T7_2	CBX7	11.09	0.971196
T7_2	CD24	58.41	-0.472001
T7_2	CD44	72.53	0.901544
T7_2	CDKN2A	84.56	2.50082
T7_2	CKS1B	53.37	0.794786
T7_2	E2F1	14.24	1.07401
T7_2	HLA-A	94.77	1.46196
T7_2	LAMC1	32.39	1.07207
T7_2	MGMT	51.04	1.33025
T7_2	PIK3CA	29.49	0.473407
T7_2	PTEN	46.69	0.583253
T7_2	S100P	1.89	-1.03069
T7_2	SOX2	65.97	2.48615
[truncated: 12 more columns]

## Sheet: Fig.3
Type	Gene	exp			Naïve Scores
Tcell_C1_CD8_naive	CD3E	0.0590139			Min	25% quantile	50% quantile	75% quantile	Max
Tcell_C1_CD8_naive	CD8A	0.563767		CD8T_cytoxic1	-0.380169	-0.202375	-0.121772	0.241383	1.93549
Tcell_C1_CD8_naive	CD4	-0.780749		CD8T_cytoxic2	-0.398306	-0.276139	-0.215393	0.0471268	1.41969
Tcell_C1_CD8_naive	FOXP3	-0.538991		CD8T_cytoxic3	-0.414965	-0.273005	-0.200001	-0.062271	0.776438
Tcell_C1_CD8_naive	IL2RA	-0.669818		CD8T_exhaust	-0.425879	-0.281472	-0.239645	-0.184344	0.924914
Tcell_C1_CD8_naive	IKZF2	-0.966915
Tcell_C1_CD8_naive	NCAM1	-0.376069			Cytotoxic Scores
Tcell_C1_CD8_naive	XCL1	-0.391182			Min	25% quantile	50% quantile	75% quantile	Max
Tcell_C1_CD8_naive	TCF7	1.333		CD8T_cytoxic1	-1.20724	-0.37785	-0.0261694	0.452311	2.64989
Tcell_C1_CD8_naive	SELL	1.50406		CD8T_cytoxic2	-1.19951	-0.155997	0.261387	0.723093	2.2673
Tcell_C1_CD8_naive	LEF1	1.89222		CD8T_cytoxic3	-0.585087	0.0276552	0.467348	0.914825	2.03539
Tcell_C1_CD8_naive	FCMR	0.86483		CD8T_exhaust	-0.830423	0.394033	0.836278	1.26885	2.82446
Tcell_C1_CD8_naive	CD28	-0.216047
Tcell_C1_CD8_naive	ICOS	-0.874284			Exhausted Scores
Tcell_C1_CD8_naive	GZMA	-1.03396			Min	25% quantile	50% quantile	75% quantile	Max
Tcell_C1_CD8_naive	GZMK	-0.569706		CD8T_cytoxic1	-0.771425	-0.566268	-0.4508	-0.292979	1.27727
Tcell_C1_CD8_naive	GNLY	-0.745463		CD8T_cytoxic2	-0.806486	-0.546641	-0.391112	-0.191243	0.951327
Tcell_C1_CD8_naive	NKG7	-0.788863		CD8T_cytoxic3	-0.74645	-0.438887	-0.202772	0.0383666	1.11015
Tcell_C1_CD8_naive	PRF1	-0.906292		CD8T_exhaust	-0.804141	-0.0482556	0.230164	0.504345	1.50685
Tcell_C1_CD8_naive	CTLA4	-1.2696
Tcell_C1_CD8_naive	LAG3	-1.00891
Tcell_C1_CD8_naive	PDCD1	-1.09044
Tcell_C1_CD8_naive	TIGIT	-1.36724
Tcell_C1_CD8_naive	MKI67	-0.450691			cell number
Tcell_C1_CD8_naive	NUSAP1	-0.623833			RBT	NBT	NAT
Tcell_C10_Treg_Ebo	CD3E	-0.086269		CD8T_naive	10	22	9
Tcell_C10_Treg_Ebo	CD8A	-0.90774		CD8T_memory	4	6	3
Tcell_C10_Treg_Ebo	CD4	1.73636		CD8T_cytoxic1	579	2033	1021
Tcell_C10_Treg_Ebo	FOXP3	1.84843		CD8T_cytoxic2	966	1290	45
Tcell_C10_Treg_Ebo	IL2RA	2.33909		CD8T_cytoxic3	189	134	24
Tcell_C10_Treg_Ebo	IKZF2	1.55228		CD8T_exhaust	702	1027	698
Tcell_C10_Treg_Ebo	NCAM1	-0.101701		CD8T_Ebo	161	305	137
Tcell_C10_Treg_Ebo	XCL1	-0.483542		total	2611	4817	1937
Tcell_C10_Treg_Ebo	TCF7	-0.720476
Tcell_C10_Treg_Ebo	SELL	0.206822
Tcell_C10_Treg_Ebo	LEF1	-0.409216
Tcell_C10_Treg_Ebo	FCMR	-0.641648
Tcell_C10_Treg_Ebo	CD28	1.36031
Tcell_C10_Treg_Ebo	ICOS	1.80245			Naïve Scores
Tcell_C10_Treg_Ebo	GZMA	-0.825442			Min	25% quantile	50% quantile	75% quantile	Max
Tcell_C10_Treg_Ebo	GZMK	-0.797154		CD4Treg_naive	-0.32472	0.38828	0.644985	0.959456	1.78788
Tcell_C10_Treg_Ebo	GNLY	-0.574698		CD4Treg_act	-0.625816	-0.337096	-0.185254	0.0795591	2.074
Tcell_C10_Treg_Ebo	NKG7	-0.847901		CD4Treg_Ebo	-0.58234	-0.393645	-0.233112	-0.0149596	1.1612
Tcell_C10_Treg_Ebo	PRF1	-0.650444
Tcell_C10_Treg_Ebo	CTLA4	1.51908
Tcell_C10_Treg_Ebo	LAG3	-0.0273152			TregStability Scores
Tcell_C10_Treg_Ebo	PDCD1	0.270832			Min	25% quantile	50% quantile	75% quantile	Max
Tcell_C10_Treg_Ebo	TIGIT	0.771486		CD4Treg_naive	-1.20289	-0.791056	-0.620674	-0.404314	0.692895
Tcell_C10_Treg_Ebo	MKI67	2.46476		CD4Treg_act	-1.17076	-0.496712	-0.220606	0.0559523	1.33815
Tcell_C10_Treg_Ebo	NUSAP1	2.33789		CD4Treg_Ebo	-1.25742	-0.753052	-0.357578	-0.0894737	0.521512
Tcell_C11_Th_naive	CD3E	-0.00743414
Tcell_C11_Th_naive	CD8A	-0.918568
Tcell_C11_Th_naive	CD4	0.432566			Treg-related chemokines Scores
Tcell_C11_Th_naive	FOXP3	-0.528913			Min	25% quantile	50% quantile	75% quantile	Max
Tcell_C11_Th_naive	IL2RA	-0.523508		CD4Treg_naive	-0.369275	-0.210848	-0.111596	0.0141923	0.746911
Tcell_C11_Th_naive	IKZF2	-0.927374		CD4Treg_act	-0.470892	-0.170075	0.0177303	0.192172	1.4194
Tcell_C11_Th_naive	NCAM1	-0.369745		CD4Treg_Ebo	-0.464179	-0.237434	-0.106339	0.0562071	0.645217
Tcell_C11_Th_naive	XCL1	-0.510826
Tcell_C11_Th_naive	TCF7	1.5523
Tcell_C11_Th_naive	SELL	1.2002
Tcell_C11_Th_naive	LEF1	1.33824
Tcell_C11_Th_naive	FCMR	0.713483
Tcell_C11_Th_naive	CD28	0.559351
Tcell_C11_Th_naive	ICOS	-0.102738
Tcell_C11_Th_naive	GZMA	-1.10866
Tcell_C11_Th_naive	GZMK	-0.786886
Tcell_C11_Th_naive	GNLY	-0.787759
Tcell_C11_Th_naive	NKG7	-0.983159
Tcell_C11_Th_naive	PRF1	-1.03331
Tcell_C11_Th_naive	CTLA4	-1.00952
Tcell_C11_Th_naive	LAG3	-1.10681
Tcell_C11_Th_naive	PDCD1	-0.889893
Tcell_C11_Th_naive	TIGIT	-1.16704
Tcell_C11_Th_naive	MKI67	-0.469177
Tcell_C11_Th_naive	NUSAP1	-0.609643
Tcell_C12_Th_act	CD3E	-0.485095
Tcell_C12_Th_act	CD8A	-0.85413
Tcell_C12_Th_act	CD4	0.295684
Tcell_C12_Th_act	FOXP3	-0.326785
Tcell_C12_Th_act	IL2RA	-0.4491
Tcell_C12_Th_act	IKZF2	-0.785012
Tcell_C12_Th_act	NCAM1	-0.3678
Tcell_C12_Th_act	XCL1	-0.486049
Tcell_C12_Th_act	TCF7	0.406609
Tcell_C12_Th_act	SELL	0.189397
Tcell_C12_Th_act	LEF1	0.316966
Tcell_C12_Th_act	FCMR	-0.110098
Tcell_C12_Th_act	CD28	-0.196941
Tcell_C12_Th_act	ICOS	-0.364548
Tcell_C12_Th_act	GZMA	-0.862119
Tcell_C12_Th_act	GZMK	-0.480665
Tcell_C12_Th_act	GNLY	-0.677482
Tcell_C12_Th_act	NKG7	-0.908793
Tcell_C12_Th_act	PRF1	-0.937894
Tcell_C12_Th_act	CTLA4	-0.799444
Tcell_C12_Th_act	LAG3	-1.00321
Tcell_C12_Th_act	PDCD1	-0.564738
Tcell_C12_Th_act	TIGIT	-0.939275
Tcell_C12_Th_act	MKI67	-0.46411
Tcell_C12_Th_act	NUSAP1	-0.52618
Tcell_C13_Th_exhaust	CD3E	0.565976
Tcell_C13_Th_exhaust	CD8A	-0.854644
Tcell_C13_Th_exhaust	CD4	1.66365
Tcell_C13_Th_exhaust	FOXP3	-0.346477
Tcell_C13_Th_exhaust	IL2RA	-0.367835
Tcell_C13_Th_exhaust	IKZF2	-0.551742
Tcell_C13_Th_exhaust	NCAM1	-0.376069
Tcell_C13_Th_exhaust	XCL1	-0.395497
Tcell_C13_Th_exhaust	TCF7	0.275433
Tcell_C13_Th_exhaust	SELL	-0.375372
Tcell_C13_Th_exhaust	LEF1	-0.362477
Tcell_C13_Th_exhaust	FCMR	-0.0682546
Tcell_C13_Th_exhaust	CD28	0.973903
Tcell_C13_Th_exhaust	ICOS	0.951512
Tcell_C13_Th_exhaust	GZMA	-0.480917
Tcell_C13_Th_exhaust	GZMK	-0.768597
Tcell_C13_Th_exhaust	GNLY	-0.598233
Tcell_C13_Th_exhaust	NKG7	-0.854931
Tcell_C13_Th_exhaust	PRF1	-0.698062
Tcell_C13_Th_exhaust	CTLA4	0.568285
Tcell_C13_Th_exhaust	LAG3	-0.270759
Tcell_C13_Th_exhaust	PDCD1	1.26709
Tcell_C13_Th_exhaust	TIGIT	0.510344
Tcell_C13_Th_exhaust	MKI67	-0.42126
Tcell_C13_Th_exhaust	NUSAP1	-0.187299
Tcell_C14_NK	CD3E	-3.18694
Tcell_C14_NK	CD8A	-0.650899
Tcell_C14_NK	CD4	-0.864652
Tcell_C14_NK	FOXP3	-0.540128
Tcell_C14_NK	IL2RA	-0.591043
Tcell_C14_NK	IKZF2	-0.208903
Tcell_C14_NK	NCAM1	3.45249
Tcell_C14_NK	XCL1	3.33818
Tcell_C14_NK	TCF7	-0.483034
Tcell_C14_NK	SELL	-0.561071
Tcell_C14_NK	LEF1	-0.782682
Tcell_C14_NK	FCMR	-0.72886
Tcell_C14_NK	CD28	-1.67772
Tcell_C14_NK	ICOS	-1.30445
Tcell_C14_NK	GZMA	1.11584
Tcell_C14_NK	GZMK	0.335378
Tcell_C14_NK	GNLY	2.57824
Tcell_C14_NK	NKG7	1.50764
Tcell_C14_NK	PRF1	2.06395
Tcell_C14_NK	CTLA4	-1.1472
Tcell_C14_NK	LAG3	-0.65409
Tcell_C14_NK	PDCD1	-1.06683
Tcell_C14_NK	TIGIT	-0.59805
Tcell_C14_NK	MKI67	-0.145703
Tcell_C14_NK	NUSAP1	-0.274281
Tcell_C2_CD8_memory	CD3E	0.884474
Tcell_C2_CD8_memory	CD8A	-0.455522
Tcell_C2_CD8_memory	CD4	-0.697967
Tcell_C2_CD8_memory	FOXP3	-0.562394
Tcell_C2_CD8_memory	IL2RA	-0.560126
Tcell_C2_CD8_memory	IKZF2	-0.140726
Tcell_C2_CD8_memory	NCAM1	-0.376069
Tcell_C2_CD8_memory	XCL1	-0.0941198
Tcell_C2_CD8_memory	TCF7	1.95508
Tcell_C2_CD8_memory	SELL	0.70594
Tcell_C2_CD8_memory	LEF1	0.60985
Tcell_C2_CD8_memory	FCMR	2.47633
Tcell_C2_CD8_memory	CD28	1.15798
Tcell_C2_CD8_memory	ICOS	-0.586686
Tcell_C2_CD8_memory	GZMA	0.0733585
Tcell_C2_CD8_memory	GZMK	2.16593
Tcell_C2_CD8_memory	GNLY	-0.712509
Tcell_C2_CD8_memory	NKG7	-0.122298
Tcell_C2_CD8_memory	PRF1	-0.172272
Tcell_C2_CD8_memory	CTLA4	0.216788
Tcell_C2_CD8_memory	LAG3	0.27451
Tcell_C2_CD8_memory	PDCD1	-0.558203
Tcell_C2_CD8_memory	TIGIT	1.04182
Tcell_C2_CD8_memory	MKI67	-0.330694
Tcell_C2_CD8_memory	NUSAP1	-0.451219
Tcell_C3_CD8_cytoxic1	CD3E	-0.183031
Tcell_C3_CD8_cytoxic1	CD8A	0.81413
Tcell_C3_CD8_cytoxic1	CD4	-0.704692
Tcell_C3_CD8_cytoxic1	FOXP3	-0.531875
Tcell_C3_CD8_cytoxic1	IL2RA	-0.699031
Tcell_C3_CD8_cytoxic1	IKZF2	-0.669256
Tcell_C3_CD8_cytoxic1	NCAM1	-0.268729
Tcell_C3_CD8_cytoxic1	XCL1	0.293519
Tcell_C3_CD8_cytoxic1	TCF7	-0.289888
Tcell_C3_CD8_cytoxic1	SELL	-0.809356
Tcell_C3_CD8_cytoxic1	LEF1	-0.557508
Tcell_C3_CD8_cytoxic1	FCMR	-0.521002
Tcell_C3_CD8_cytoxic1	CD28	-0.615136
Tcell_C3_CD8_cytoxic1	ICOS	-0.882614
Tcell_C3_CD8_cytoxic1	GZMA	0.571583
Tcell_C3_CD8_cytoxic1	GZMK	1.38001
Tcell_C3_CD8_cytoxic1	GNLY	-0.0242942
Tcell_C3_CD8_cytoxic1	NKG7	0.766372
Tcell_C3_CD8_cytoxic1	PRF1	0.0334115
Tcell_C3_CD8_cytoxic1	CTLA4	-1.12949
Tcell_C3_CD8_cytoxic1	LAG3	-0.14999
Tcell_C3_CD8_cytoxic1	PDCD1	-0.428434
Tcell_C3_CD8_cytoxic1	TIGIT	-0.749063
Tcell_C3_CD8_cytoxic1	MKI67	-0.443352
Tcell_C3_CD8_cytoxic1	NUSAP1	-0.53163
Tcell_C4_CD8_cytoxic2	CD3E	0.186573
Tcell_C4_CD8_cytoxic2	CD8A	1.0836
Tcell_C4_CD8_cytoxic2	CD4	-0.654247
Tcell_C4_CD8_cytoxic2	FOXP3	-0.535231
Tcell_C4_CD8_cytoxic2	IL2RA	-0.688812
Tcell_C4_CD8_cytoxic2	IKZF2	-0.61198
Tcell_C4_CD8_cytoxic2	NCAM1	-0.230446
Tcell_C4_CD8_cytoxic2	XCL1	0.139861
Tcell_C4_CD8_cytoxic2	TCF7	-0.558018
Tcell_C4_CD8_cytoxic2	SELL	-0.959394
Tcell_C4_CD8_cytoxic2	LEF1	-0.748397
Tcell_C4_CD8_cytoxic2	FCMR	-0.700387
Tcell_C4_CD8_cytoxic2	CD28	-0.319076
Tcell_C4_CD8_cytoxic2	ICOS	-0.329699
Tcell_C4_CD8_cytoxic2	GZMA	1.16928
Tcell_C4_CD8_cytoxic2	GZMK	1.59684
Tcell_C4_CD8_cytoxic2	GNLY	0.139347
Tcell_C4_CD8_cytoxic2	NKG7	1.09668
Tcell_C4_CD8_cytoxic2	PRF1	0.614947
Tcell_C4_CD8_cytoxic2	CTLA4	-0.585335
Tcell_C4_CD8_cytoxic2	LAG3	0.946569
Tcell_C4_CD8_cytoxic2	PDCD1	0.258585
Tcell_C4_CD8_cytoxic2	TIGIT	-0.14855
Tcell_C4_CD8_cytoxic2	MKI67	-0.339614
Tcell_C4_CD8_cytoxic2	NUSAP1	-0.0255729
Tcell_C5_CD8_cytoxic3	CD3E	0.818005
Tcell_C5_CD8_cytoxic3	CD8A	1.21997
Tcell_C5_CD8_cytoxic3	CD4	-0.807862
Tcell_C5_CD8_cytoxic3	FOXP3	-0.540343
Tcell_C5_CD8_cytoxic3	IL2RA	-0.240567
Tcell_C5_CD8_cytoxic3	IKZF2	0.524648
Tcell_C5_CD8_cytoxic3	NCAM1	-0.15923
Tcell_C5_CD8_cytoxic3	XCL1	-0.377075
Tcell_C5_CD8_cytoxic3	TCF7	-0.689342
Tcell_C5_CD8_cytoxic3	SELL	-1.02625
Tcell_C5_CD8_cytoxic3	LEF1	-0.920758
Tcell_C5_CD8_cytoxic3	FCMR	-0.385381
Tcell_C5_CD8_cytoxic3	CD28	-0.322656
Tcell_C5_CD8_cytoxic3	ICOS	-0.626937
Tcell_C5_CD8_cytoxic3	GZMA	0.965186
Tcell_C5_CD8_cytoxic3	GZMK	-0.164463
Tcell_C5_CD8_cytoxic3	GNLY	0.776981
Tcell_C5_CD8_cytoxic3	NKG7	0.664622
Tcell_C5_CD8_cytoxic3	PRF1	0.633055
Tcell_C5_CD8_cytoxic3	CTLA4	0.243338
Tcell_C5_CD8_cytoxic3	LAG3	1.80037
Tcell_C5_CD8_cytoxic3	PDCD1	0.701637
Tcell_C5_CD8_cytoxic3	TIGIT	-1.19246
Tcell_C5_CD8_cytoxic3	MKI67	-0.432806
Tcell_C5_CD8_cytoxic3	NUSAP1	-0.352902
Tcell_C6_CD8_exhaust	CD3E	0.583108
Tcell_C6_CD8_exhaust	CD8A	1.50166
Tcell_C6_CD8_exhaust	CD4	-0.824209
Tcell_C6_CD8_exhaust	FOXP3	-0.308737
Tcell_C6_CD8_exhaust	IL2RA	-0.235352
Tcell_C6_CD8_exhaust	IKZF2	-0.243099
Tcell_C6_CD8_exhaust	NCAM1	-0.150954
Tcell_C6_CD8_exhaust	XCL1	-0.130109
Tcell_C6_CD8_exhaust	TCF7	-1.08991
Tcell_C6_CD8_exhaust	SELL	-1.237
Tcell_C6_CD8_exhaust	LEF1	-0.891482
Tcell_C6_CD8_exhaust	FCMR	-1.05885
Tcell_C6_CD8_exhaust	CD28	-1.3786
Tcell_C6_CD8_exhaust	ICOS	0.0437959
Tcell_C6_CD8_exhaust	GZMA	1.15698
Tcell_C6_CD8_exhaust	GZMK	-0.442919
Tcell_C6_CD8_exhaust	GNLY	1.03663
Tcell_C6_CD8_exhaust	NKG7	1.1584
Tcell_C6_CD8_exhaust	PRF1	1.46723
Tcell_C6_CD8_exhaust	CTLA4	1.01275
Tcell_C6_CD8_exhaust	LAG3	1.41972
Tcell_C6_CD8_exhaust	PDCD1	1.78468
Tcell_C6_CD8_exhaust	TIGIT	1.13589
Tcell_C6_CD8_exhaust	MKI67	-0.326808
Tcell_C6_CD8_exhaust	NUSAP1	-0.230997
Tcell_C7_CD8_Ebo	CD3E	0.371318
Tcell_C7_CD8_Ebo	CD8A	1.29028
Tcell_C7_CD8_Ebo	CD4	-0.681401
Tcell_C7_CD8_Ebo	FOXP3	-0.362816
Tcell_C7_CD8_Ebo	IL2RA	-0.0683289
Tcell_C7_CD8_Ebo	IKZF2	-0.404138
Tcell_C7_CD8_Ebo	NCAM1	-0.262346
Tcell_C7_CD8_Ebo	XCL1	0.123532
Tcell_C7_CD8_Ebo	TCF7	-0.99127
Tcell_C7_CD8_Ebo	SELL	-0.917364
Tcell_C7_CD8_Ebo	LEF1	-0.849969
Tcell_C7_CD8_Ebo	FCMR	-1.07672
Tcell_C7_CD8_Ebo	CD28	-1.06277
Tcell_C7_CD8_Ebo	ICOS	0.147292
Tcell_C7_CD8_Ebo	GZMA	1.31082
Tcell_C7_CD8_Ebo	GZMK	0.0256732
Tcell_C7_CD8_Ebo	GNLY	0.942192
Tcell_C7_CD8_Ebo	NKG7	1.21181
Tcell_C7_CD8_Ebo	PRF1	1.01137
Tcell_C7_CD8_Ebo	CTLA4	0.623532
Tcell_C7_CD8_Ebo	LAG3	1.29266
Tcell_C7_CD8_Ebo	PDCD1	1.60893
Tcell_C7_CD8_Ebo	TIGIT	0.707148
Tcell_C7_CD8_Ebo	MKI67	2.23383
Tcell_C7_CD8_Ebo	NUSAP1	2.30666
Tcell_C8_Treg_naive	CD3E	-0.0460295
Tcell_C8_Treg_naive	CD8A	-0.925672
Tcell_C8_Treg_naive	CD4	0.397791
Tcell_C8_Treg_naive	FOXP3	0.707208
Tcell_C8_Treg_naive	IL2RA	0.694798
Tcell_C8_Treg_naive	IKZF2	1.16783
Tcell_C8_Treg_naive	NCAM1	-0.358276
Tcell_C8_Treg_naive	XCL1	-0.521862
Tcell_C8_Treg_naive	TCF7	0.246026
Tcell_C8_Treg_naive	SELL	1.78208
Tcell_C8_Treg_naive	LEF1	1.70167
Tcell_C8_Treg_naive	FCMR	1.208
Tcell_C8_Treg_naive	CD28	0.357089
Tcell_C8_Treg_naive	ICOS	-0.0149544
Tcell_C8_Treg_naive	GZMA	-1.08847
Tcell_C8_Treg_naive	GZMK	-0.716394
Tcell_C8_Treg_naive	GNLY	-0.777292
Tcell_C8_Treg_naive	NKG7	-0.973387
Tcell_C8_Treg_naive	PRF1	-0.885135
Tcell_C8_Treg_naive	CTLA4	0.136435
Tcell_C8_Treg_naive	LAG3	-1.0587
Tcell_C8_Treg_naive	PDCD1	-0.977402
Tcell_C8_Treg_naive	TIGIT	0.364122
Tcell_C8_Treg_naive	MKI67	-0.440614
Tcell_C8_Treg_naive	NUSAP1	-0.582083
Tcell_C9_Treg_act	CD3E	0.526333
Tcell_C9_Treg_act	CD8A	-0.906238
Tcell_C9_Treg_act	CD4	1.48973
Tcell_C9_Treg_act	FOXP3	2.56705
Tcell_C9_Treg_act	IL2RA	2.05963
Tcell_C9_Treg_act	IKZF2	2.26438
Tcell_C9_Treg_act	NCAM1	-0.0550594
Tcell_C9_Treg_act	XCL1	-0.504826
Tcell_C9_Treg_act	TCF7	-0.946508
Tcell_C9_Treg_act	SELL	0.297314
Tcell_C9_Treg_act	LEF1	-0.336463
Tcell_C9_Treg_act	FCMR	0.0285608
Tcell_C9_Treg_act	CD28	1.38031
Tcell_C9_Treg_act	ICOS	2.14186
Tcell_C9_Treg_act	GZMA	-0.963483
Tcell_C9_Treg_act	GZMK	-0.777057
Tcell_C9_Treg_act	GNLY	-0.575659
Tcell_C9_Treg_act	NKG7	-0.926185
Tcell_C9_Treg_act	PRF1	-0.540555
Tcell_C9_Treg_act	CTLA4	1.62037
Tcell_C9_Treg_act	LAG3	-0.454053
Tcell_C9_Treg_act	PDCD1	-0.315817
Tcell_C9_Treg_act	TIGIT	1.63087
Tcell_C9_Treg_act	MKI67	-0.433752
Tcell_C9_Treg_act	NUSAP1	-0.248913

## Sheet: Fig.4
	CAF1	CAF2	CAF3			Cell number
signal transduction by p53 class mediator	0	0	4.01971			RBT	NBT	RAT	NAT
regulation of DNA-binding transcription factor activity	0	1.92024	3.36271		MyoFib	488	231	425	482
protein complex oligomerization	0	0	2.29884		CAF1	438	161	834	854
cellular response to tumor necrosis factor	0	3.99834	4.69157		CAF2	126	295	4	1389
collagen metabolic process	0	10.424	1.85153
extracellular matrix organization	2.00757	18.0055	8.49711
response to oxidative stress	3.45776	1.89074	2.39022
complement activation	alternative pathway	4.06913	0
humoral immune response	10.3091	1.57359	1.95115

## Sheet: Fig.5
ExpMeans	LR	CellType_pairs	pvalue	logExpMeans	logP	Group		ExpMeans	LR	CellType_pairs	pvalue	logExpMeans	logP	Group		ExpMeans	LR	CellType_pairs	pvalue	logExpMeans	logP	Group		ExpMeans	LR	CellType_pairs	pvalue	logExpMeans	logP	Group		ExpMeans	LR	CellType_pairs	pvalue	logExpMeans	logP	Group
3.286	CD55_ADGRE5	MaligantEpi.CD8T	0	1.71633	2	RBT		0.000976563	SIRPA_CD47	MaligantEpi.CD8T	1	-1	0	RBT		1.254	FLT1 complex_VEGFA	EndoBlood.MaligantEpi	0	0.326537	2	RBT		5.249	CXCR3_CCL19	CD8T.CAF	0	2	2	RBT		2.123	COL1A2_a1b1 complex	CAF.MaligantEpi	0.025	1.0861	1.60206	RBT
2.427	IL6 receptor_IL6	MaligantEpi.CD8T	0.025	1.27917	1.60206	RBT		1.119	PVR_CD96	MaligantEpi.CD8T	0	0.16221	2	RBT		1.024	FLT1 complex_VEGFB	EndoBlood.MaligantEpi	0	0.0342157	2	RBT		0.821	CXCR6_CXCL16	CD8T.CAF	0	-0.284546	2	RBT		1.708	COL4A1_a2b1 complex	CAF.MaligantEpi	0	0.772308	2	RBT
0.000976563	CD48_CD244	MaligantEpi.CD8T	1	-1	0	RBT		1.052	PVR_TIGIT	MaligantEpi.CD8T	0	0.0731347	2	RBT		0.000976563	ADRB2_VEGFB	EndoBlood.MaligantEpi	1	-1	0	RBT		0.000976563	CCR7_CCL19	CD8T.CAF	1	-1	0	RBT		0.000976563	COL4A1_a10b1 complex	CAF.MaligantEpi	1	-1	0	RBT
0.000976563	CD28_CD80	MaligantEpi.CD8T	1	-1	0	RBT		0.000976563	CD99_PILRA	MaligantEpi.CD8T	1	-1	0	RBT		0.000976563	KDR_VEGFC	EndoBlood.MaligantEpi	1	-1	0	RBT		5.257	CXCR3_CXCL9	CD8T.CAF	0	2	2	RBT		1.564	COL4A2_a2b1 complex	CAF.MaligantEpi	0	0.645241	2	RBT
0.000976563	CD28_CD86	MaligantEpi.CD8T	1	-1	0	RBT		0.000976563	SIRPA_CD47	MaligantEpi.CD4Treg	1	-1	0	RBT		0.000976563	FN1_a3b1 complex	EndoBlood.MaligantEpi	1	-1	0	RBT		2.161	CXCR3_CCL19	CD4Treg.CAF	0	1.1117	2	RBT		0.000976563	COL4A2_a10b1 complex	CAF.MaligantEpi	1	-1	0	RBT
0.000976563	IFNG_Type II IFNR	MaligantEpi.CD8T	1	-1	0	RBT		0.534	PVR_CD96	MaligantEpi.CD4Treg	0	-0.905088	2	RBT		0.861	LAMC1_a6b1 complex	EndoBlood.MaligantEpi	0	-0.215915	2	RBT		0.873	CXCR6_CXCL16	CD4Treg.CAF	0	-0.195946	2	RBT		37.206	COL1A2_a1b1 complex	CAF.EndoBlood	0	2	2	RBT
0.000976563	CD55_ADGRE5	MaligantEpi.CD4Treg	1	-1	0	RBT		1.676	PVR_TIGIT	MaligantEpi.CD4Treg	0	0.745022	2	RBT		0.000976563	LAMP1_FAM3C	EndoBlood.MaligantEpi	0.775	-1	0.110698	RBT		2.371	CCR7_CCL19	CD4Treg.CAF	0	1.2455	2	RBT		1.819	COL4A1_a2b1 complex	CAF.EndoBlood	0	0.863146	2	RBT
0.000976563	IL6 receptor_IL6	MaligantEpi.CD4Treg	1	-1	0	RBT		0.000976563	CD99_PILRA	MaligantEpi.CD4Treg	1	-1	0	RBT		1.575	FLT1 complex_VEGFA	EndoBlood.CAF	0	0.655352	2	RBT		0.000976563	CXCR3_CXCL9	CD4Treg.CAF	1	-1	0	RBT		1.904	COL4A1_a10b1 complex	CAF.EndoBlood	0	0.929033	2	RBT
0.000976563	CD48_CD244	MaligantEpi.CD4Treg	1	-1	0	RBT		0.000976563	SIRPA_CD47	MaligantEpi.CD4Th	1	-1	0	RBT		1.251	FLT1 complex_VEGFB	EndoBlood.CAF	0	0.323082	2	RBT		0.000976563	CXCR3_CCL19	CD4Th.CAF	1	-1	0	RBT		1.675	COL4A2_a2b1 complex	CAF.EndoBlood	0	0.744161	2	RBT
0.000976563	CD28_CD80	MaligantEpi.CD4Treg	1	-1	0	RBT		0.596	PVR_CD96	MaligantEpi.CD4Th	0	-0.746616	2	RBT		0.000976563	ADRB2_VEGFB	EndoBlood.CAF	1	-1	0	RBT		0.000976563	CXCR6_CXCL16	CD4Th.CAF	1	-1	0	RBT		1.76	COL4A2_a10b1 complex	CAF.EndoBlood	0	0.815575	2	RBT
0.000976563	CD28_CD86	MaligantEpi.CD4Treg	1	-1	0	RBT		0.877	PVR_TIGIT	MaligantEpi.CD4Th	0	-0.189351	2	RBT		0.724	KDR_VEGFC	EndoBlood.CAF	0	-0.465938	2	RBT		3.476	CCR7_CCL19	CD4Th.CAF	0	1.79743	2	RBT		12.705	COL1A2_a1b1 complex	CAF.MaligantEpi	0	2	2	NBT
0.000976563	IFNG_Type II IFNR	MaligantEpi.CD4Treg	1	-1	0	RBT		0.000976563	CD99_PILRA	MaligantEpi.CD4Th	1	-1	0	RBT		0.000976563	FN1_a3b1 complex	EndoBlood.CAF	1	-1	0	RBT		0.000976563	CXCR3_CXCL9	CD4Th.CAF	1	-1	0	RBT		2.425	COL4A1_a2b1 complex	CAF.MaligantEpi	0	1.27798	2	NBT
2.906	CD55_ADGRE5	MaligantEpi.NK	0	1.53903	2	RBT		0.000976563	SIRPA_CD47	MaligantEpi.NK	1	-1	0	RBT		0.000976563	LAMC1_a6b1 complex	EndoBlood.CAF	1	-1	0	RBT		5.088	CXCR3_CCL19	NK.CAF	0	2	2	RBT		0.000976563	COL4A1_a10b1 complex	CAF.MaligantEpi	1	-1	0	NBT
0.000976563	IL6 receptor_IL6	MaligantEpi.NK	1	-1	0	RBT		1.289	PVR_CD96	MaligantEpi.NK	0	0.366252	2	RBT		1.188	LAMP1_FAM3C	EndoBlood.CAF	0.05	0.248535	1.30103	RBT		0.000976563	CXCR6_CXCL16	NK.CAF	1	-1	0	RBT		2.222	COL4A2_a2b1 complex	CAF.MaligantEpi	0	1.15186	2	NBT
0.000976563	CD48_CD244	MaligantEpi.NK	1	-1	0	RBT		0.778	PVR_TIGIT	MaligantEpi.NK	0	-0.362158	2	RBT		0.000976563	FLT1 complex_VEGFA	EndoBlood.CD8T	1	-1	0	RBT		0.000976563	CCR7_CCL19	NK.CAF	1	-1	0	RBT		0.000976563	COL4A2_a10b1 complex	CAF.MaligantEpi	1	-1	0	NBT
0.000976563	CD28_CD80	MaligantEpi.NK	1	-1	0	RBT		0.000976563	CD99_PILRA	MaligantEpi.NK	1	-1	0	RBT		0.822	FLT1 complex_VEGFB	EndoBlood.CD8T	0	-0.28279	2	RBT		3.421	CXCR3_CXCL9	NK.CAF	0	1.77442	2	RBT		39.189	COL1A2_a1b1 complex	CAF.EndoBlood	0	2	2	NBT
0.000976563	CD28_CD86	MaligantEpi.NK	1	-1	0	RBT		0.000976563	SIRPA_CD47	MaligantEpi.monocyte	1	-1	0	RBT		0.000976563	ADRB2_VEGFB	EndoBlood.CD8T	1	-1	0	RBT		0.000976563	CXCR3_CCL19	DC.CAF	1	-1	0	RBT		2.133	COL4A1_a2b1 complex	CAF.EndoBlood	0	1.09288	2	NBT
0.000976563	IFNG_Type II IFNR	MaligantEpi.NK	1	-1	0	RBT		0.000976563	PVR_CD96	MaligantEpi.monocyte	1	-1	0	RBT		0.000976563	KDR_VEGFC	EndoBlood.CD8T	1	-1	0	RBT		0.000976563	CXCR6_CXCL16	DC.CAF	1	-1	0	RBT		1.948	COL4A1_a10b1 complex	CAF.EndoBlood	0	0.961994	2	NBT
0.000976563	CD55_ADGRE5	MaligantEpi.monocyte	1	-1	0	RBT		0.000976563	PVR_TIGIT	MaligantEpi.monocyte	1	-1	0	RBT		0.000976563	FN1_a3b1 complex	EndoBlood.CD8T	1	-1	0	RBT		4.575	CCR7_CCL19	DC.CAF	0	2	2	RBT		1.929	COL4A2_a2b1 complex	CAF.EndoBlood	0	0.947853	2	NBT
2.612	IL6 receptor_IL6	MaligantEpi.monocyte	0	1.38515	2	RBT		0.000976563	CD99_PILRA	MaligantEpi.monocyte	0.275	-1	0.560667	RBT		0.000976563	LAMC1_a6b1 complex	EndoBlood.CD8T	1	-1	0	RBT		0.000976563	CXCR3_CXCL9	DC.CAF	1	-1	0	RBT		1.745	COL4A2_a10b1 complex	CAF.EndoBlood	0	0.803227	2	NBT
0.000976563	CD48_CD244	MaligantEpi.monocyte	1	-1	0	RBT		0.000976563	SIRPA_CD47	MaligantEpi.pDC	1	-1	0	RBT		1.347	LAMP1_FAM3C	EndoBlood.CD8T	0	0.42975	2	RBT		2.712	CXCR3_CCL19	CD8T.CAF	0	1.43936	2	NBT		3.105	COL1A2_a1b1 complex	CAF.MaligantEpi	0	1.63459	2	NAT
0.000976563	CD28_CD80	MaligantEpi.monocyte	1	-1	0	RBT		0.000976563	PVR_CD96	MaligantEpi.pDC	1	-1	0	RBT		0.000976563	FLT1 complex_VEGFA	EndoBlood.CD4Treg	1	-1	0	RBT		0.998	CXCR6_CXCL16	CD8T.CAF	0	-0.00288828	2	NBT		0.000976563	COL4A1_a2b1 complex	CAF.MaligantEpi	0.4	-1	0.39794	NAT
0.000976563	CD28_CD86	MaligantEpi.monocyte	1	-1	0	RBT		0.000976563	PVR_TIGIT	MaligantEpi.pDC	1	-1	0	RBT		0.808	FLT1 complex_VEGFB	EndoBlood.CD4Treg	0	-0.307573	2	RBT		5.337	CCR7_CCL19	CD8T.CAF	0	2	2	NBT		0.000976563	COL4A1_a10b1 complex	CAF.MaligantEpi	1	-1	0	NAT
0.000976563	IFNG_Type II IFNR	MaligantEpi.monocyte	1	-1	0	RBT		0.000976563	CD99_PILRA	MaligantEpi.pDC	1	-1	0	RBT		0.000976563	ADRB2_VEGFB	EndoBlood.CD4Treg	1	-1	0	RBT		1.967	CXCR3_CXCL9	CD8T.CAF	0	0.975997	2	NBT		0.841	COL4A2_a2b1 complex	CAF.MaligantEpi	0	-0.249822	2	NAT
2.225	CD55_ADGRE5	MaligantEpi.pDC	0.05	1.15381	1.30103	RBT		0.000976563	SIRPA_CD47	MaligantEpi.DC	1	-1	0	RBT		0.000976563	KDR_VEGFC	EndoBlood.CD4Treg	1	-1	0	RBT		5.425	CXCR3_CCL19	CD4Treg.CAF	0	2	2	NBT		0.000976563	COL4A2_a10b1 complex	CAF.MaligantEpi	1	-1	0	NAT
0.000976563	IL6 receptor_IL6	MaligantEpi.pDC	1	-1	0	RBT		0.000976563	PVR_CD96	MaligantEpi.DC	1	-1	0	RBT		0.000976563	FN1_a3b1 complex	EndoBlood.CD4Treg	1	-1	0	RBT		1.153	CXCR6_CXCL16	CD4Treg.CAF	0	0.205393	2	NBT		66.477	COL1A2_a1b1 complex	CAF.EndoBlood	0	2	2	NAT
0.000976563	CD48_CD244	MaligantEpi.pDC	1	-1	0	RBT		0.000976563	PVR_TIGIT	MaligantEpi.DC	1	-1	0	RBT		0.000976563	LAMC1_a6b1 complex	EndoBlood.CD4Treg	1	-1	0	RBT		5.346	CCR7_CCL19	CD4Treg.CAF	0	2	2	NBT		1.104	COL4A1_a2b1 complex	CAF.EndoBlood	0.025	0.14274	1.60206	NAT
0.000976563	CD28_CD80	MaligantEpi.pDC	1	-1	0	RBT		0.000976563	CD99_PILRA	MaligantEpi.DC	1	-1	0	RBT		0.000976563	LAMP1_FAM3C	EndoBlood.CD4Treg	1	-1	0	RBT		1.963	CXCR3_CXCL9	CD4Treg.CAF	0	0.97306	2	NBT		1.11	COL4A1_a10b1 complex	CAF.EndoBlood	0	0.15056	2	NAT
0.000976563	CD28_CD86	MaligantEpi.pDC	1	-1	0	RBT		0.000976563	SIRPA_CD47	MaligantEpi.macrophage	1	-1	0	RBT		0.000976563	FLT1 complex_VEGFA	EndoBlood.CD4Th	1	-1	0	RBT		5.127	CXCR3_CCL19	CD4Th.CAF	0	2	2	NBT		1.016	COL4A2_a2b1 complex	CAF.EndoBlood	0	0.0229004	2	NAT
0.000976563	IFNG_Type II IFNR	MaligantEpi.pDC	1	-1	0	RBT		0.000976563	PVR_CD96	MaligantEpi.macrophage	1	-1	0	RBT		0.897	FLT1 complex_VEGFB	EndoBlood.CD4Th	0	-0.15682	2	RBT		0.662	CXCR6_CXCL16	CD4Th.CAF	0	-0.595097	2	NBT		1.021	COL4A2_a10b1 complex	CAF.EndoBlood	0	0.0299829	2	NAT
0.000976563	CD55_ADGRE5	MaligantEpi.DC	1	-1	0	RBT		0.000976563	PVR_TIGIT	MaligantEpi.macrophage	1	-1	0	RBT		0.000976563	ADRB2_VEGFB	EndoBlood.CD4Th	1	-1	0	RBT		6.372	CCR7_CCL19	CD4Th.CAF	0	2	2	NBT
0.000976563	IL6 receptor_IL6	MaligantEpi.DC	0.9	-1	0.0457575	RBT		0.000976563	CD99_PILRA	MaligantEpi.macrophage	1	-1	0	RBT		0.000976563	KDR_VEGFC	EndoBlood.CD4Th	1	-1	0	RBT		1.664	CXCR3_CXCL9	CD4Th.CAF	0	0.734655	2	NBT
0.000976563	CD48_CD244	MaligantEpi.DC	1	-1	0	RBT		1.092	SIRPA_CD47	MaligantEpi.CD8T	0	0.126973	2	NBT		0.000976563	FN1_a3b1 complex	EndoBlood.CD4Th	1	-1	0	RBT		2.598	CXCR3_CCL19	NK.CAF	0	1.3774	2	NBT
0.000976563	CD28_CD80	MaligantEpi.DC	1	-1	0	RBT		1.145	PVR_CD96	MaligantEpi.CD8T	0	0.195348	2	NBT		0.000976563	LAMC1_a6b1 complex	EndoBlood.CD4Th	1	-1	0	RBT		0.000976563	CXCR6_CXCL16	NK.CAF	1	-1	0	NBT
0.000976563	CD28_CD86	MaligantEpi.DC	1	-1	0	RBT		3.281	PVR_TIGIT	MaligantEpi.CD8T	0	1.71414	2	NBT		0.000976563	LAMP1_FAM3C	EndoBlood.CD4Th	1	-1	0	RBT		0.000976563	CCR7_CCL19	NK.CAF	1	-1	0	NBT
0.000976563	IFNG_Type II IFNR	MaligantEpi.DC	1	-1	0	RBT		0.000976563	CD99_PILRA	MaligantEpi.CD8T	1	-1	0	NBT		0.000976563	FLT1 complex_VEGFA	EndoBlood.NK	0.525	-1	0.279841	RBT		1.626	CXCR3_CXCL9	NK.CAF	0	0.701327	2	NBT
0.000976563	CD55_ADGRE5	MaligantEpi.macrophage	1	-1	0	RBT		0.886	SIRPA_CD47	MaligantEpi.CD4Treg	0	-0.174621	2	NBT		0.859	FLT1 complex_VEGFB	EndoBlood.NK	0	-0.21927	2	RBT		4.89	CXCR3_CCL19	DC.CAF	0	2	2	NBT
0.000976563	IL6 receptor_IL6	MaligantEpi.macrophage	0.725	-1	0.139662	RBT		0.645	PVR_CD96	MaligantEpi.CD4Treg	0	-0.632629	2	NBT		0.000976563	ADRB2_VEGFB	EndoBlood.NK	1	-1	0	RBT		0.000976563	CXCR6_CXCL16	DC.CAF	1	-1	0	NBT
0.000976563	CD48_CD244	MaligantEpi.macrophage	1	-1	0	RBT		2.685	PVR_TIGIT	MaligantEpi.CD4Treg	0	1.42492	2	NBT		0.000976563	KDR_VEGFC	EndoBlood.NK	1	-1	0	RBT		7.205	CCR7_CCL19	DC.CAF	0	2	2	NBT
0.000976563	CD28_CD80	MaligantEpi.macrophage	0	-1	0	RBT		2.368	CD99_PILRA	MaligantEpi.CD4Treg	0	1.24367	2	NBT		0.000976563	FN1_a3b1 complex	EndoBlood.NK	1	-1	0	RBT		1.428	CXCR3_CXCL9	DC.CAF	0	0.513996	2	NBT
0.000976563	CD28_CD86	MaligantEpi.macrophage	0	-1	0	RBT		1.115	SIRPA_CD47	MaligantEpi.CD4Th	0	0.157044	2	NBT		0.000976563	LAMC1_a6b1 complex	EndoBlood.NK	1	-1	0	RBT		0.000976563	CXCR3_CCL19	CD8T.CAF	1	-1	0	NAT
0.000976563	IFNG_Type II IFNR	MaligantEpi.macrophage	1	-1	0	RBT		0.758	PVR_CD96	MaligantEpi.CD4Th	0	-0.39973	2	NBT		1.626	LAMP1_FAM3C	EndoBlood.NK	0	0.701327	2	RBT		0.903	CXCR6_CXCL16	CD8T.CAF	0	-0.147202	2	NAT
0.000976563	CD55_ADGRE5	CD8T.MaligantEpi	1	-1	0	RBT		0.595	PVR_TIGIT	MaligantEpi.CD4Th	0	-0.749038	2	NBT		4.081	FLT1 complex_VEGFA	EndoBlood.monocyte	0	2	2	RBT		0.000976563	CCR7_CCL19	CD8T.CAF	1	-1	0	NAT
0.000976563	IL6 receptor_IL6	CD8T.MaligantEpi	1	-1	0	RBT		0.000976563	CD99_PILRA	MaligantEpi.CD4Th	1	-1	0	NBT		0.817	FLT1 complex_VEGFB	EndoBlood.monocyte	0	-0.291592	2	RBT		0.000976563	CXCR3_CXCL9	CD8T.CAF	0.5	-1	0.30103	NAT
0.000976563	CD48_CD244	CD8T.MaligantEpi	1	-1	0	RBT		0.914	SIRPA_CD47	MaligantEpi.NK	0.025	-0.129734	1.60206	NBT		0.000976563	ADRB2_VEGFB	EndoBlood.monocyte	1	-1	0	RBT		0.000976563	CXCR3_CCL19	CD4Treg.CAF	1	-1	0	NAT
0.000976563	CD28_CD80	CD8T.MaligantEpi	1	-1	0	RBT		1.187	PVR_CD96	MaligantEpi.NK	0	0.24732	2	NBT		0.000976563	KDR_VEGFC	EndoBlood.monocyte	1	-1	0	RBT		0.962	CXCR6_CXCL16	CD4Treg.CAF	0	-0.0558912	2	NAT
0.000976563	CD28_CD86	CD8T.MaligantEpi	1	-1	0	RBT		0.676	PVR_TIGIT	MaligantEpi.NK	0.025	-0.564905	1.60206	NBT		0.000976563	FN1_a3b1 complex	EndoBlood.monocyte	1	-1	0	RBT		0.000976563	CCR7_CCL19	CD4Treg.CAF	1	-1	0	NAT
2.793	IFNG_Type II IFNR	CD8T.MaligantEpi	0	1.48182	2	RBT		0.000976563	CD99_PILRA	MaligantEpi.NK	1	-1	0	NBT		0.000976563	LAMC1_a6b1 complex	EndoBlood.monocyte	1	-1	0	RBT		0.706	CXCR3_CXCL9	CD4Treg.CAF	0.025	-0.50226	1.60206	NAT
1.977	CD55_ADGRE5	CD8T.CD4Treg	0	0.983313	2	RBT		0.000976563	SIRPA_CD47	MaligantEpi.monocyte	1	-1	0	NBT		0.000976563	LAMP1_FAM3C	EndoBlood.monocyte	1	-1	0	RBT		0.000976563	CXCR3_CCL19	CD4Th.CAF	1	-1	0	NAT
0.000976563	IL6 receptor_IL6	CD8T.CD4Treg	1	-1	0	RBT		0.000976563	PVR_CD96	MaligantEpi.monocyte	1	-1	0	NBT		0.000976563	FLT1 complex_VEGFA	EndoBlood.pDC	0.475	-1	0.323306	RBT		0.000976563	CXCR6_CXCL16	CD4Th.CAF	0.975	-1	0.0109954	NAT
0.000976563	CD48_CD244	CD8T.CD4Treg	1	-1	0	RBT		0.000976563	PVR_TIGIT	MaligantEpi.monocyte	1	-1	0	NBT		1.793	FLT1 complex_VEGFB	EndoBlood.pDC	0	0.842375	2	RBT		0.000976563	CCR7_CCL19	CD4Th.CAF	1	-1	0	NAT
0.000976563	CD28_CD80	CD8T.CD4Treg	1	-1	0	RBT		1.706	CD99_PILRA	MaligantEpi.monocyte	0	0.770618	2	NBT		0.000976563	ADRB2_VEGFB	EndoBlood.pDC	1	-1	0	RBT		0.000976563	CXCR3_CXCL9	CD4Th.CAF	1	-1	0	NAT
0.000976563	CD28_CD86	CD8T.CD4Treg	1	-1	0	RBT		1.182	SIRPA_CD47	MaligantEpi.pDC	0	0.24123	2	NBT		0.000976563	KDR_VEGFC	EndoBlood.pDC	1	-1	0	RBT		0.000976563	CXCR3_CCL19	NK.CAF	1	-1	0	NAT
0.000976563	IFNG_Type II IFNR	CD8T.CD4Treg	1	-1	0	RBT		0.000976563	PVR_CD96	MaligantEpi.pDC	1	-1	0	NBT		0.000976563	FN1_a3b1 complex	EndoBlood.pDC	1	-1	0	RBT		0.000976563	CXCR6_CXCL16	NK.CAF	1	-1	0	NAT
2.061	CD55_ADGRE5	CD8T.CD4Th	0	1.04334	2	RBT		0.000976563	PVR_TIGIT	MaligantEpi.pDC	1	-1	0	NBT		0.000976563	LAMC1_a6b1 complex	EndoBlood.pDC	1	-1	0	RBT		0.000976563	CCR7_CCL19	NK.CAF	1	-1	0	NAT
0.000976563	IL6 receptor_IL6	CD8T.CD4Th	1	-1	0	RBT		0.000976563	CD99_PILRA	MaligantEpi.pDC	1	-1	0	NBT		0.000976563	LAMP1_FAM3C	EndoBlood.pDC	0.9	-1	0.0457575	RBT		0.000976563	CXCR3_CXCL9	NK.CAF	1	-1	0	NAT
0.000976563	CD48_CD244	CD8T.CD4Th	1	-1	0	RBT		0.000976563	SIRPA_CD47	MaligantEpi.DC	1	-1	0	NBT		1.78	FLT1 complex_VEGFA	EndoBlood.DC	0	0.831877	2	RBT		0.000976563	CXCR3_CCL19	DC.CAF	1	-1	0	NAT
0.000976563	CD28_CD80	CD8T.CD4Th	1	-1	0	RBT		0.000976563	PVR_CD96	MaligantEpi.DC	1	-1	0	NBT		1	FLT1 complex_VEGFB	EndoBlood.DC	0	0	2	RBT		0.000976563	CXCR6_CXCL16	DC.CAF	1	-1	0	NAT
0.000976563	CD28_CD86	CD8T.CD4Th	1	-1	0	RBT		0.000976563	PVR_TIGIT	MaligantEpi.DC	1	-1	0	NBT		0.000976563	ADRB2_VEGFB	EndoBlood.DC	1	-1	0	RBT		0.000976563	CCR7_CCL19	DC.CAF	1	-1	0	NAT
0.000976563	IFNG_Type II IFNR	CD8T.CD4Th	1	-1	0	RBT		0.000976563	CD99_PILRA	MaligantEpi.DC	1	-1	0	NBT		0.000976563	KDR_VEGFC	EndoBlood.DC	1	-1	0	RBT		0.000976563	CXCR3_CXCL9	DC.CAF	1	-1	0	NAT
3.675	CD55_ADGRE5	CD8T.NK	0	1.87774	2	RBT		0.891	SIRPA_CD47	MaligantEpi.macrophage	0	-0.166503	2	NBT		0.000976563	FN1_a3b1 complex	EndoBlood.DC	1	-1	0	RBT
0.000976563	IL6 receptor_IL6	CD8T.NK	1	-1	0	RBT		0.000976563	PVR_CD96	MaligantEpi.macrophage	1	-1	0	NBT		0.000976563	LAMC1_a6b1 complex	EndoBlood.DC	1	-1	0	RBT
2.345	CD48_CD244	CD8T.NK	0	1.22959	2	RBT		0.000976563	PVR_TIGIT	MaligantEpi.macrophage	1	-1	0	NBT		0.000976563	LAMP1_FAM3C	EndoBlood.DC	1	-1	0	RBT
0.000976563	CD28_CD80	CD8T.NK	1	-1	0	RBT		1.861	CD99_PILRA	MaligantEpi.macrophage	0	0.896078	2	NBT		1.102	FLT1 complex_VEGFA	EndoBlood.macrophage	0	0.140124	2	RBT
0.000976563	CD28_CD86	CD8T.NK	1	-1	0	RBT		0.924	SIRPA_CD47	MaligantEpi.CD8T	0	-0.114035	2	NAT		1.308	FLT1 complex_VEGFB	EndoBlood.macrophage	0	0.387363	2	RBT
0.000976563	IFNG_Type II IFNR	CD8T.NK	1	-1	0	RBT		1.12	PVR_CD96	MaligantEpi.CD8T	0	0.163499	2	NAT		0.000976563	ADRB2_VEGFB	EndoBlood.macrophage	1	-1	0	RBT
2.106	CD55_ADGRE5	CD8T.monocyte	0	1.07451	2	RBT		1.186	PVR_TIGIT	MaligantEpi.CD8T	0	0.246104	2	NAT		0.000976563	KDR_VEGFC	EndoBlood.macrophage	1	-1	0	RBT
0.000976563	IL6 receptor_IL6	CD8T.monocyte	1	-1	0	RBT		0.000976563	CD99_PILRA	MaligantEpi.CD8T	1	-1	0	NAT		0.000976563	FN1_a3b1 complex	EndoBlood.macrophage	1	-1	0	RBT
0.000976563	CD48_CD244	CD8T.monocyte	1	-1	0	RBT		0.000976563	SIRPA_CD47	MaligantEpi.CD4Treg	1	-1	0	NAT		0.000976563	LAMC1_a6b1 complex	EndoBlood.macrophage	1	-1	0	RBT
2.245	CD28_CD80	CD8T.monocyte	0	1.16671	2	RBT		0.594	PVR_CD96	MaligantEpi.CD4Treg	0	-0.751465	2	NAT		0.000976563	LAMP1_FAM3C	EndoBlood.macrophage	1	-1	0	RBT
3.777	CD28_CD86	CD8T.monocyte	0	1.91724	2	RBT		2.75	PVR_TIGIT	MaligantEpi.CD4Treg	0	1.45943	2	NAT		1.869	FLT1 complex_VEGFA	EndoBlood.MaligantEpi	0	0.838984	2	NBT
3.483	IFNG_Type II IFNR	CD8T.monocyte	0	1.80033	2	RBT		0.000976563	CD99_PILRA	MaligantEpi.CD4Treg	1	-1	0	NAT		1.58	FLT1 complex_VEGFB	EndoBlood.MaligantEpi	0	0.659925	2	NBT
2.994	CD55_ADGRE5	CD8T.pDC	0	1.58207	2	RBT		1.072	SIRPA_CD47	MaligantEpi.CD4Th	0	0.100305	2	NAT		0.453	ADRB2_VEGFB	EndoBlood.MaligantEpi	0	-1	2	NBT
0.000976563	IL6 receptor_IL6	CD8T.pDC	1	-1	0	RBT		0.592	PVR_CD96	MaligantEpi.CD4Th	0	-0.756331	2	NAT		0.000976563	KDR_VEGFC	EndoBlood.MaligantEpi	1	-1	0	NBT
0.000976563	CD48_CD244	CD8T.pDC	1	-1	0	RBT		1.021	PVR_TIGIT	MaligantEpi.CD4Th	0	0.0299829	2	NAT		1.026	FN1_a3b1 complex	EndoBlood.MaligantEpi	0	0.0370307	2	NBT
0.315	CD28_CD80	CD8T.pDC	0	-1	2	RBT		0.000976563	CD99_PILRA	MaligantEpi.CD4Th	1	-1	0	NAT		1.484	LAMC1_a6b1 complex	EndoBlood.MaligantEpi	0	0.569491	2	NBT
0.399	CD28_CD86	CD8T.pDC	0	-1	2	RBT		1.043	SIRPA_CD47	MaligantEpi.NK	0	0.0607392	2	NAT		1.584	LAMP1_FAM3C	EndoBlood.MaligantEpi	0	0.663572	2	NBT
2.698	IFNG_Type II IFNR	CD8T.pDC	0	1.43189	2	RBT		0.989	PVR_CD96	MaligantEpi.NK	0	-0.0159576	2	NAT		1.821	FLT1 complex_VEGFA	EndoBlood.CAF	0	0.864731	2	NBT
2.026	CD55_ADGRE5	CD8T.DC	0.05	1.01863	1.30103	RBT		0.622	PVR_TIGIT	MaligantEpi.NK	0	-0.685014	2	NAT		1.782	FLT1 complex_VEGFB	EndoBlood.CAF	0	0.833497	2	NBT
0.000976563	IL6 receptor_IL6	CD8T.DC	1	-1	0	RBT		0.000976563	CD99_PILRA	MaligantEpi.NK	1	-1	0	NAT		0.655	ADRB2_VEGFB	EndoBlood.CAF	0	-0.610433	2	NBT
0.000976563	CD48_CD244	CD8T.DC	1	-1	0	RBT		0.000976563	SIRPA_CD47	MaligantEpi.monocyte	1	-1	0	NAT		1.892	KDR_VEGFC	EndoBlood.CAF	0	0.769606	2	NBT
3.963	CD28_CD80	CD8T.DC	0	1.98659	2	RBT		0.000976563	PVR_CD96	MaligantEpi.monocyte	1	-1	0	NAT		0.000976563	FN1_a3b1 complex	EndoBlood.CAF	1	-1	0	NBT
2.817	CD28_CD86	CD8T.DC	0	1.49416	2	RBT		0.000976563	PVR_TIGIT	MaligantEpi.monocyte	1	-1	0	NAT		0.000976563	LAMC1_a6b1 complex	EndoBlood.CAF	1	-1	0	NBT
3.178	IFNG_Type II IFNR	CD8T.DC	0	1.66812	2	RBT		0.000976563	CD99_PILRA	MaligantEpi.monocyte	1	-1	0	NAT		1.311	LAMP1_FAM3C	EndoBlood.CAF	0	0.390668	2	NBT
1.838	CD55_ADGRE5	CD8T.macrophage	0.05	0.878137	1.30103	RBT		1.208	SIRPA_CD47	MaligantEpi.pDC	0	0.27262	2	NAT		0.000976563	FLT1 complex_VEGFA	EndoBlood.CD8T	1	-1	0	NBT
0.000976563	IL6 receptor_IL6	CD8T.macrophage	1	-1	0	RBT		0.000976563	PVR_CD96	MaligantEpi.pDC	1	-1	0	NAT		1.498	FLT1 complex_VEGFB	EndoBlood.CD8T	0	0.583038	2	NBT
0.000976563	CD48_CD244	CD8T.macrophage	1	-1	0	RBT		0.000976563	PVR_TIGIT	MaligantEpi.pDC	1	-1	0	NAT		0.000976563	ADRB2_VEGFB	EndoBlood.CD8T	0.525	-1	0.279841	NBT
0.302	CD28_CD80	CD8T.macrophage	0	-1	2	RBT		0.000976563	CD99_PILRA	MaligantEpi.pDC	1	-1	0	NAT		0.000976563	KDR_VEGFC	EndoBlood.CD8T	1	-1	0	NBT
1.03	CD28_CD86	CD8T.macrophage	0	0.0426443	2	RBT		0.000976563	SIRPA_CD47	MaligantEpi.DC	1	-1	0	NAT		0.000976563	FN1_a3b1 complex	EndoBlood.CD8T	1	-1	0	NBT
3.347	IFNG_Type II IFNR	CD8T.macrophage	0	1.74287	2	RBT		0.000976563	PVR_CD96	MaligantEpi.DC	1	-1	0	NAT		0.000976563	LAMC1_a6b1 complex	EndoBlood.CD8T	1	-1	0	NBT
0.000976563	CD55_ADGRE5	MaligantEpi.CD8T	0.95	-1	0.0222764	NBT		0.000976563	PVR_TIGIT	MaligantEpi.DC	1	-1	0	NAT		1.196	LAMP1_FAM3C	EndoBlood.CD8T	0	0.258217	2	NBT
0.000976563	IL6 receptor_IL6	MaligantEpi.CD8T	1	-1	0	NBT		0.000976563	CD99_PILRA	MaligantEpi.DC	1	-1	0	NAT		0.000976563	FLT1 complex_VEGFA	EndoBlood.CD4Treg	1	-1	0	NBT
0.000976563	CD48_CD244	MaligantEpi.CD8T	1	-1	0	NBT		0.956	SIRPA_CD47	MaligantEpi.macrophage	0	-0.0649175	2	NAT		1.353	FLT1 complex_VEGFB	EndoBlood.CD4Treg	0	0.436162	2	NBT
0.000976563	CD28_CD80	MaligantEpi.CD8T	1	-1	0	NBT		0.000976563	PVR_CD96	MaligantEpi.macrophage	1	-1	0	NAT		0.000976563	ADRB2_VEGFB	EndoBlood.CD4Treg	1	-1	0	NBT
0.000976563	CD28_CD86	MaligantEpi.CD8T	1	-1	0	NBT		0.000976563	PVR_TIGIT	MaligantEpi.macrophage	1	-1	0	NAT		0.000976563	KDR_VEGFC	EndoBlood.CD4Treg	1	-1	0	NBT
0.000976563	IFNG_Type II IFNR	MaligantEpi.CD8T	1	-1	0	NBT		0.000976563	CD99_PILRA	MaligantEpi.macrophage	1	-1	0	NAT		0.000976563	FN1_a3b1 complex	EndoBlood.CD4Treg	1	-1	0	NBT
0.000976563	CD55_ADGRE5	MaligantEpi.CD4Treg	1	-1	0	NBT		1.101	FAM3C_PDCD1	MaligantEpi.CD8T	0	0.138814	2	RBT		0.000976563	LAMC1_a6b1 complex	EndoBlood.CD4Treg	1	-1	0	NBT
0.000976563	IL6 receptor_IL6	MaligantEpi.CD4Treg	1	-1	0	NBT		0.747	FAM3C_PDCD1	MaligantEpi.CD4Treg	0	-0.42082	2	RBT		0.988	LAMP1_FAM3C	EndoBlood.CD4Treg	0.025	-0.0174171	1.60206	NBT
0.000976563	CD48_CD244	MaligantEpi.CD4Treg	1	-1	0	NBT		0.881	FAM3C_PDCD1	MaligantEpi.CD4Th	0	-0.182786	2	RBT		0.000976563	FLT1 complex_VEGFA	EndoBlood.CD4Th	1	-1	0	NBT
0.000976563	CD28_CD80	MaligantEpi.CD4Treg	1	-1	0	NBT		0.000976563	FAM3C_PDCD1	MaligantEpi.NK	1	-1	0	RBT		1.516	FLT1 complex_VEGFB	EndoBlood.CD4Th	0	0.60027	2	NBT
0.000976563	CD28_CD86	MaligantEpi.CD4Treg	1	-1	0	NBT		0.000976563	FAM3C_PDCD1	MaligantEpi.monocyte	1	-1	0	RBT		0.000976563	ADRB2_VEGFB	EndoBlood.CD4Th	0.225	-1	0.647817	NBT
0.000976563	IFNG_Type II IFNR	MaligantEpi.CD4Treg	1	-1	0	NBT		0.000976563	FAM3C_PDCD1	MaligantEpi.pDC	1	-1	0	RBT		0.000976563	KDR_VEGFC	EndoBlood.CD4Th	1	-1	0	NBT
2.12	CD55_ADGRE5	MaligantEpi.NK	0	1.08406	2	NBT		0.000976563	FAM3C_PDCD1	MaligantEpi.DC	0.6	-1	0.221849	RBT		0.000976563	FN1_a3b1 complex	EndoBlood.CD4Th	1	-1	0	NBT
0.000976563	IL6 receptor_IL6	MaligantEpi.NK	1	-1	0	NBT		0.000976563	FAM3C_PDCD1	MaligantEpi.macrophage	1	-1	0	RBT		0.000976563	LAMC1_a6b1 complex	EndoBlood.CD4Th	1	-1	0	NBT
0.000976563	CD48_CD244	MaligantEpi.NK	1	-1	0	NBT		2.375	FAM3C_PDCD1	MaligantEpi.CD8T	0	1.24793	2	NBT		0.000976563	LAMP1_FAM3C	EndoBlood.CD4Th	0.175	-1	0.756962	NBT
0.000976563	CD28_CD80	MaligantEpi.NK	1	-1	0	NBT		2.012	FAM3C_PDCD1	MaligantEpi.CD4Treg	0	1.00863	2	NBT		0.000976563	FLT1 complex_VEGFA	EndoBlood.NK	1	-1	0	NBT
0.000976563	CD28_CD86	MaligantEpi.NK	1	-1	0	NBT		1.89	FAM3C_PDCD1	MaligantEpi.CD4Th	0	0.918386	2	NBT		1.494	FLT1 complex_VEGFB	EndoBlood.NK	0	0.57918	2	NBT
0.000976563	IFNG_Type II IFNR	MaligantEpi.NK	1	-1	0	NBT		1.005	FAM3C_PDCD1	MaligantEpi.NK	0	0.0071955	2	NBT		0.000976563	ADRB2_VEGFB	EndoBlood.NK	0.35	-1	0.455932	NBT
0.000976563	CD55_ADGRE5	MaligantEpi.monocyte	1	-1	0	NBT		0.000976563	FAM3C_PDCD1	MaligantEpi.monocyte	1	-1	0	NBT		0.000976563	KDR_VEGFC	EndoBlood.NK	1	-1	0	NBT
2.18	IL6 receptor_IL6	MaligantEpi.monocyte	0	1.12433	2	NBT		0.000976563	FAM3C_PDCD1	MaligantEpi.pDC	1	-1	0	NBT		0.000976563	FN1_a3b1 complex	EndoBlood.NK	1	-1	0	NBT
0.000976563	CD48_CD244	MaligantEpi.monocyte	1	-1	0	NBT		0.000976563	FAM3C_PDCD1	MaligantEpi.DC	1	-1	0	NBT		0.000976563	LAMC1_a6b1 complex	EndoBlood.NK	1	-1	0	NBT
0.000976563	CD28_CD80	MaligantEpi.monocyte	1	-1	0	NBT		0.000976563	FAM3C_PDCD1	MaligantEpi.macrophage	1	-1	0	NBT		1.157	LAMP1_FAM3C	EndoBlood.NK	0	0.210389	2	NBT
0.000976563	CD28_CD86	MaligantEpi.monocyte	1	-1	0	NBT		1.092	FAM3C_PDCD1	MaligantEpi.CD8T	0	0.126973	2	NAT		4.68	FLT1 complex_VEGFA	EndoBlood.monocyte	0	2	2	NBT
0.000976563	IFNG_Type II IFNR	MaligantEpi.monocyte	1	-1	0	NBT		0.86	FAM3C_PDCD1	MaligantEpi.CD4Treg	0	-0.217591	2	NAT		1.359	FLT1 complex_VEGFB	EndoBlood.monocyte	0	0.442545	2	NBT
0.000976563	CD55_ADGRE5	MaligantEpi.pDC	0.75	-1	0.124939	NBT		0.95	FAM3C_PDCD1	MaligantEpi.CD4Th	0	-0.0740006	2	NAT		0.000976563	ADRB2_VEGFB	EndoBlood.monocyte	1	-1	0	NBT
0.000976563	IL6 receptor_IL6	MaligantEpi.pDC	1	-1	0	NBT		0.000976563	FAM3C_PDCD1	MaligantEpi.NK	1	-1	0	NAT		0.000976563	KDR_VEGFC	EndoBlood.monocyte	1	-1	0	NBT
0.000976563	CD48_CD244	MaligantEpi.pDC	1	-1	0	NBT		0.000976563	FAM3C_PDCD1	MaligantEpi.monocyte	1	-1	0	NAT		0.000976563	FN1_a3b1 complex	EndoBlood.monocyte	1	-1	0	NBT
0.000976563	CD28_CD80	MaligantEpi.pDC	1	-1	0	NBT		0.000976563	FAM3C_PDCD1	MaligantEpi.pDC	1	-1	0	NAT		0.000976563	LAMC1_a6b1 complex	EndoBlood.monocyte	1	-1	0	NBT
0.000976563	CD28_CD86	MaligantEpi.pDC	1	-1	0	NBT		0.000976563	FAM3C_PDCD1	MaligantEpi.DC	1	-1	0	NAT		0.000976563	LAMP1_FAM3C	EndoBlood.monocyte	0.5	-1	0.30103	NBT
0.000976563	IFNG_Type II IFNR	MaligantEpi.pDC	1	-1	0	NBT		0.000976563	FAM3C_PDCD1	MaligantEpi.macrophage	1	-1	0	NAT		0.000976563	FLT1 complex_VEGFA	EndoBlood.pDC	1	-1	0	NBT
0.000976563	CD55_ADGRE5	MaligantEpi.DC	1	-1	0	NBT		0.000976563	NECTIN3_TIGIT	MaligantEpi.CD8T	1	-1	0	RBT		2.508	FLT1 complex_VEGFB	EndoBlood.pDC	0	1.32654	2	NBT
0.000976563	IL6 receptor_IL6	MaligantEpi.DC	0.375	-1	0.425969	NBT		0.000976563	NECTIN3_TIGIT	MaligantEpi.CD4Treg	1	-1	0	RBT		1.382	ADRB2_VEGFB	EndoBlood.pDC	0	0.466758	2	NBT
0.000976563	CD48_CD244	MaligantEpi.DC	1	-1	0	NBT		0.88	NECTIN3_TIGIT	MaligantEpi.CD4Th	0	-0.184425	2	RBT		0.000976563	KDR_VEGFC	EndoBlood.pDC	1	-1	0	NBT
0.000976563	CD28_CD80	MaligantEpi.DC	1	-1	0	NBT		0.000976563	NECTIN3_TIGIT	MaligantEpi.NK	1	-1	0	RBT		0.000976563	FN1_a3b1 complex	EndoBlood.pDC	1	-1	0	NBT
0.000976563	CD28_CD86	MaligantEpi.DC	1	-1	0	NBT		0.000976563	NECTIN3_TIGIT	MaligantEpi.monocyte	1	-1	0	RBT		0.000976563	LAMC1_a6b1 complex	EndoBlood.pDC	1	-1	0	NBT
0.000976563	IFNG_Type II IFNR	MaligantEpi.DC	1	-1	0	NBT		0.000976563	NECTIN3_TIGIT	MaligantEpi.pDC	1	-1	0	RBT		0.000976563	LAMP1_FAM3C	EndoBlood.pDC	0.6	-1	0.221849	NBT
0.000976563	CD55_ADGRE5	MaligantEpi.macrophage	1	-1	0	NBT		0.000976563	NECTIN3_TIGIT	MaligantEpi.DC	1	-1	0	RBT		2.099	FLT1 complex_VEGFA	EndoBlood.DC	0	1.0697	2	NBT
1.134	IL6 receptor_IL6	MaligantEpi.macrophage	0	0.181421	2	NBT		0.000976563	NECTIN3_TIGIT	MaligantEpi.macrophage	1	-1	0	RBT		1.579	FLT1 complex_VEGFB	EndoBlood.DC	0	0.659011	2	NBT
0.000976563	CD48_CD244	MaligantEpi.macrophage	1	-1	0	NBT		1.055	NECTIN3_TIGIT	MaligantEpi.CD8T	0	0.077243	2	NBT		0.000976563	ADRB2_VEGFB	EndoBlood.DC	0.125	-1	0.90309	NBT
0.000976563	CD28_CD80	MaligantEpi.macrophage	1	-1	0	NBT		2.68	NECTIN3_TIGIT	MaligantEpi.CD4Treg	0	1.42223	2	NBT		0.000976563	KDR_VEGFC	EndoBlood.DC	1	-1	0	NBT
0.000976563	CD28_CD86	MaligantEpi.macrophage	1	-1	0	NBT		0.000976563	NECTIN3_TIGIT	MaligantEpi.CD4Th	1	-1	0	NBT		0.000976563	FN1_a3b1 complex	EndoBlood.DC	1	-1	0	NBT
0.000976563	IFNG_Type II IFNR	MaligantEpi.macrophage	1	-1	0	NBT		0.781	NECTIN3_TIGIT	MaligantEpi.NK	0	-0.356606	2	NBT		0.000976563	LAMC1_a6b1 complex	EndoBlood.DC	1	-1	0	NBT
0.000976563	CD55_ADGRE5	CD8T.MaligantEpi	1	-1	0	NBT		0.000976563	NECTIN3_TIGIT	MaligantEpi.monocyte	1	-1	0	NBT		0.000976563	LAMP1_FAM3C	EndoBlood.DC	0.3	-1	0.522879	NBT
0.000976563	IL6 receptor_IL6	CD8T.MaligantEpi	1	-1	0	NBT		0.000976563	NECTIN3_TIGIT	MaligantEpi.pDC	1	-1	0	NBT		2.304	FLT1 complex_VEGFA	EndoBlood.macrophage	0	1.20414	2	NBT
0.000976563	CD48_CD244	CD8T.MaligantEpi	1	-1	0	NBT		0.000976563	NECTIN3_TIGIT	MaligantEpi.DC	1	-1	0	NBT		1.902	FLT1 complex_VEGFB	EndoBlood.macrophage	0	0.929599	2	NBT
0.000976563	CD28_CD80	CD8T.MaligantEpi	1	-1	0	NBT		0.000976563	NECTIN3_TIGIT	MaligantEpi.macrophage	1	-1	0	NBT		0.675	ADRB2_VEGFB	EndoBlood.macrophage	0	-0.567041	2	NBT
0.000976563	CD28_CD86	CD8T.MaligantEpi	1	-1	0	NBT		1.152	NECTIN3_TIGIT	MaligantEpi.CD8T	0	0.204141	2	NAT		0.000976563	KDR_VEGFC	EndoBlood.macrophage	1	-1	0	NBT
1.637	IFNG_Type II IFNR	CD8T.MaligantEpi	0	0.711054	2	NBT		2.717	NECTIN3_TIGIT	MaligantEpi.CD4Treg	0	1.44201	2	NAT		0.000976563	FN1_a3b1 complex	EndoBlood.macrophage	1	-1	0	NBT
0.000976563	CD55_ADGRE5	CD8T.CD4Treg	1	-1	0	NBT		0.987	NECTIN3_TIGIT	MaligantEpi.CD4Th	0	-0.018878	2	NAT		0.000976563	LAMC1_a6b1 complex	EndoBlood.macrophage	1	-1	0	NBT
0.000976563	IL6 receptor_IL6	CD8T.CD4Treg	1	-1	0	NBT		0.588	NECTIN3_TIGIT	MaligantEpi.NK	0	-0.766112	2	NAT		1.001	LAMP1_FAM3C	EndoBlood.macrophage	0	0.00144197	2	NBT
0.000976563	CD48_CD244	CD8T.CD4Treg	1	-1	0	NBT		0.000976563	NECTIN3_TIGIT	MaligantEpi.monocyte	1	-1	0	NAT		1.34	FLT1 complex_VEGFA	EndoBlood.MaligantEpi	0	0.422233	2	NAT
0.000976563	CD28_CD80	CD8T.CD4Treg	1	-1	0	NBT		0.000976563	NECTIN3_TIGIT	MaligantEpi.pDC	1	-1	0	NAT		1.235	FLT1 complex_VEGFB	EndoBlood.MaligantEpi	0	0.304511	2	NAT
0.000976563	CD28_CD86	CD8T.CD4Treg	1	-1	0	NBT		0.000976563	NECTIN3_TIGIT	MaligantEpi.DC	1	-1	0	NAT		0.539	ADRB2_VEGFB	EndoBlood.MaligantEpi	0.05	-0.891643	1.30103	NAT
0.000976563	IFNG_Type II IFNR	CD8T.CD4Treg	1	-1	0	NBT		0.000976563	NECTIN3_TIGIT	MaligantEpi.macrophage	1	-1	0	NAT		0.000976563	KDR_VEGFC	EndoBlood.MaligantEpi	1	-1	0	NAT
0.000976563	CD55_ADGRE5	CD8T.CD4Th	1	-1	0	NBT										0.000976563	FN1_a3b1 complex	EndoBlood.MaligantEpi	1	-1	0	NAT
0.000976563	IL6 receptor_IL6	CD8T.CD4Th	1	-1	0	NBT										1.421	LAMC1_a6b1 complex	EndoBlood.MaligantEpi	0	0.506907	2	NAT
0.000976563	CD48_CD244	CD8T.CD4Th	1	-1	0	NBT										1.402	LAMP1_FAM3C	EndoBlood.MaligantEpi	0	0.487486	2	NAT
0.000976563	CD28_CD80	CD8T.CD4Th	1	-1	0	NBT										1.22	FLT1 complex_VEGFA	EndoBlood.CAF	0	0.286881	2	NAT
0.000976563	CD28_CD86	CD8T.CD4Th	1	-1	0	NBT										1.637	FLT1 complex_VEGFB	EndoBlood.CAF	0	0.711054	2	NAT
0.000976563	IFNG_Type II IFNR	CD8T.CD4Th	1	-1	0	NBT										0.941	ADRB2_VEGFB	EndoBlood.CAF	0	-0.0877334	2	NAT
2.704	CD55_ADGRE5	CD8T.NK	0	1.4351	2	NBT										0.845	KDR_VEGFC	EndoBlood.CAF	0	-0.242977	2	NAT
0.000976563	IL6 receptor_IL6	CD8T.NK	1	-1	0	NBT										0.000976563	FN1_a3b1 complex	EndoBlood.CAF	1	-1	0	NAT
3.118	CD48_CD244	CD8T.NK	0	1.64062	2	NBT										0.000976563	LAMC1_a6b1 complex	EndoBlood.CAF	1	-1	0	NAT
0.000976563	CD28_CD80	CD8T.NK	1	-1	0	NBT										1.498	LAMP1_FAM3C	EndoBlood.CAF	0	0.583038	2	NAT
0.000976563	CD28_CD86	CD8T.NK	1	-1	0	NBT										0.000976563	FLT1 complex_VEGFA	EndoBlood.CD8T	1	-1	0	NAT
0.000976563	IFNG_Type II IFNR	CD8T.NK	1	-1	0	NBT										0.996	FLT1 complex_VEGFB	EndoBlood.CD8T	0	-0.00578235	2	NAT
1.883	CD55_ADGRE5	CD8T.monocyte	0	0.913033	2	NBT										0.000976563	ADRB2_VEGFB	EndoBlood.CD8T	1	-1	0	NAT
0.000976563	IL6 receptor_IL6	CD8T.monocyte	1	-1	0	NBT										0.000976563	KDR_VEGFC	EndoBlood.CD8T	1	-1	0	NAT
0.000976563	CD48_CD244	CD8T.monocyte	1	-1	0	NBT										0.000976563	FN1_a3b1 complex	EndoBlood.CD8T	1	-1	0	NAT
0.347	CD28_CD80	CD8T.monocyte	0	-1	2	NBT										0.000976563	LAMC1_a6b1 complex	EndoBlood.CD8T	1	-1	0	NAT
1.255	CD28_CD86	CD8T.monocyte	0	0.327687	2	NBT										1.257	LAMP1_FAM3C	EndoBlood.CD8T	0	0.329985	2	NAT
2.357	IFNG_Type II IFNR	CD8T.monocyte	0	1.23695	2	NBT										0.000976563	FLT1 complex_VEGFA	EndoBlood.CD4Treg	1	-1	0	NAT
2.138	CD55_ADGRE5	CD8T.pDC	0	1.09626	2	NBT										0.905	FLT1 complex_VEGFB	EndoBlood.CD4Treg	0	-0.14401	2	NAT
0.000976563	IL6 receptor_IL6	CD8T.pDC	1	-1	0	NBT										0.000976563	ADRB2_VEGFB	EndoBlood.CD4Treg	1	-1	0	NAT
0.000976563	CD48_CD244	CD8T.pDC	1	-1	0	NBT										0.000976563	KDR_VEGFC	EndoBlood.CD4Treg	1	-1	0	NAT
0.000976563	CD28_CD80	CD8T.pDC	1	-1	0	NBT										0.000976563	FN1_a3b1 complex	EndoBlood.CD4Treg	1	-1	0	NAT
0.483	CD28_CD86	CD8T.pDC	0	-1	2	NBT										0.000976563	LAMC1_a6b1 complex	EndoBlood.CD4Treg	1	-1	0	NAT
1.72	IFNG_Type II IFNR	CD8T.pDC	0	0.782409	2	NBT										0.000976563	LAMP1_FAM3C	EndoBlood.CD4Treg	0.975	-1	0.0109954	NAT
0.000976563	CD55_ADGRE5	CD8T.DC	1	-1	0	NBT										0.000976563	FLT1 complex_VEGFA	EndoBlood.CD4Th	1	-1	0	NAT
0.000976563	IL6 receptor_IL6	CD8T.DC	1	-1	0	NBT										0.973	FLT1 complex_VEGFB	EndoBlood.CD4Th	0	-0.0394883	2	NAT
0.000976563	CD48_CD244	CD8T.DC	1	-1	0	NBT										0.000976563	ADRB2_VEGFB	EndoBlood.CD4Th	1	-1	0	NAT
0.455	CD28_CD80	CD8T.DC	0	-1	2	NBT										0.000976563	KDR_VEGFC	EndoBlood.CD4Th	1	-1	0	NAT
1.915	CD28_CD86	CD8T.DC	0	0.937344	2	NBT										0.000976563	FN1_a3b1 complex	EndoBlood.CD4Th	1	-1	0	NAT
2.226	IFNG_Type II IFNR	CD8T.DC	0	1.15445	2	NBT										0.000976563	LAMC1_a6b1 complex	EndoBlood.CD4Th	1	-1	0	NAT
0.000976563	CD55_ADGRE5	CD8T.macrophage	1	-1	0	NBT										0.000976563	LAMP1_FAM3C	EndoBlood.CD4Th	1	-1	0	NAT
0.000976563	IL6 receptor_IL6	CD8T.macrophage	1	-1	0	NBT										0.000976563	FLT1 complex_VEGFA	EndoBlood.NK	1	-1	0	NAT
0.000976563	CD48_CD244	CD8T.macrophage	1	-1	0	NBT										0.976	FLT1 complex_VEGFB	EndoBlood.NK	0	-0.0350469	2	NAT
0.382	CD28_CD80	CD8T.macrophage	0	-1	2	NBT										0.000976563	ADRB2_VEGFB	EndoBlood.NK	1	-1	0	NAT
1.418	CD28_CD86	CD8T.macrophage	0	0.503858	2	NBT										0.000976563	KDR_VEGFC	EndoBlood.NK	1	-1	0	NAT
2.392	IFNG_Type II IFNR	CD8T.macrophage	0	1.25822	2	NBT										0.000976563	FN1_a3b1 complex	EndoBlood.NK	1	-1	0	NAT
1.991	CD55_ADGRE5	MaligantEpi.CD8T	0	0.993493	2	NAT										0.000976563	LAMC1_a6b1 complex	EndoBlood.NK	1	-1	0	NAT
0.000976563	IL6 receptor_IL6	MaligantEpi.CD8T	1	-1	0	NAT										0.000976563	LAMP1_FAM3C	EndoBlood.NK	0.25	-1	0.60206	NAT
0.000976563	CD48_CD244	MaligantEpi.CD8T	1	-1	0	NAT										3.592	FLT1 complex_VEGFA	EndoBlood.monocyte	0	1.84479	2	NAT
0.000976563	CD28_CD80	MaligantEpi.CD8T	1	-1	0	NAT										0.935	FLT1 complex_VEGFB	EndoBlood.monocyte	0	-0.0969617	2	NAT
0.000976563	CD28_CD86	MaligantEpi.CD8T	1	-1	0	NAT										0.000976563	ADRB2_VEGFB	EndoBlood.monocyte	1	-1	0	NAT
0.000976563	IFNG_Type II IFNR	MaligantEpi.CD8T	1	-1	0	NAT										0.000976563	KDR_VEGFC	EndoBlood.monocyte	1	-1	0	NAT
1.311	CD55_ADGRE5	MaligantEpi.CD4Treg	0.025	0.390668	1.60206	NAT										0.000976563	FN1_a3b1 complex	EndoBlood.monocyte	1	-1	0	NAT
0.000976563	IL6 receptor_IL6	MaligantEpi.CD4Treg	1	-1	0	NAT										0.000976563	LAMC1_a6b1 complex	EndoBlood.monocyte	1	-1	0	NAT
0.000976563	CD48_CD244	MaligantEpi.CD4Treg	1	-1	0	NAT										0.000976563	LAMP1_FAM3C	EndoBlood.monocyte	0.95	-1	0.0222764	NAT
0.000976563	CD28_CD80	MaligantEpi.CD4Treg	1	-1	0	NAT										0.927	FLT1 complex_VEGFA	EndoBlood.pDC	0	-0.109359	2	NAT
0.000976563	CD28_CD86	MaligantEpi.CD4Treg	1	-1	0	NAT										2.13	FLT1 complex_VEGFB	EndoBlood.pDC	0	1.09085	2	NAT
0.000976563	IFNG_Type II IFNR	MaligantEpi.CD4Treg	1	-1	0	NAT										1.434	ADRB2_VEGFB	EndoBlood.pDC	0	0.520045	2	NAT
2.462	CD55_ADGRE5	MaligantEpi.NK	0	1.29983	2	NAT										0.000976563	KDR_VEGFC	EndoBlood.pDC	1	-1	0	NAT
0.000976563	IL6 receptor_IL6	MaligantEpi.NK	1	-1	0	NAT										0.000976563	FN1_a3b1 complex	EndoBlood.pDC	1	-1	0	NAT
0.000976563	CD48_CD244	MaligantEpi.NK	1	-1	0	NAT										0.000976563	LAMC1_a6b1 complex	EndoBlood.pDC	1	-1	0	NAT
0.000976563	CD28_CD80	MaligantEpi.NK	1	-1	0	NAT										0.000976563	LAMP1_FAM3C	EndoBlood.pDC	0.8	-1	0.09691	NAT
0.000976563	CD28_CD86	MaligantEpi.NK	1	-1	0	NAT										1.556	FLT1 complex_VEGFA	EndoBlood.DC	0	0.637842	2	NAT
0.000976563	IFNG_Type II IFNR	MaligantEpi.NK	1	-1	0	NAT										1.126	FLT1 complex_VEGFB	EndoBlood.DC	0	0.171207	2	NAT
1.568	CD55_ADGRE5	MaligantEpi.monocyte	0	0.648926	2	NAT										0.000976563	ADRB2_VEGFB	EndoBlood.DC	1	-1	0	NAT
1.08	IL6 receptor_IL6	MaligantEpi.monocyte	0	0.111031	2	NAT										0.000976563	KDR_VEGFC	EndoBlood.DC	1	-1	0	NAT
0.000976563	CD48_CD244	MaligantEpi.monocyte	1	-1	0	NAT										0.000976563	FN1_a3b1 complex	EndoBlood.DC	1	-1	0	NAT
0.000976563	CD28_CD80	MaligantEpi.monocyte	1	-1	0	NAT										0.966	LAMC1_a6b1 complex	EndoBlood.DC	0	-0.0499049	2	NAT
0.000976563	CD28_CD86	MaligantEpi.monocyte	1	-1	0	NAT										0.000976563	LAMP1_FAM3C	EndoBlood.DC	1	-1	0	NAT
0.000976563	IFNG_Type II IFNR	MaligantEpi.monocyte	1	-1	0	NAT										1.399	FLT1 complex_VEGFA	EndoBlood.macrophage	0	0.484396	2	NAT
1.616	CD55_ADGRE5	MaligantEpi.pDC	0	0.692427	2	NAT										1.622	FLT1 complex_VEGFB	EndoBlood.macrophage	0	0.684396	2	NAT
0.000976563	IL6 receptor_IL6	MaligantEpi.pDC	1	-1	0	NAT										0.703	ADRB2_VEGFB	EndoBlood.macrophage	0	-0.508403	2	NAT
0.000976563	CD48_CD244	MaligantEpi.pDC	1	-1	0	NAT										0.000976563	KDR_VEGFC	EndoBlood.macrophage	1	-1	0	NAT
0.000976563	CD28_CD80	MaligantEpi.pDC	1	-1	0	NAT										0.000976563	FN1_a3b1 complex	EndoBlood.macrophage	1	-1	0	NAT
0.000976563	CD28_CD86	MaligantEpi.pDC	1	-1	0	NAT										1.05	LAMC1_a6b1 complex	EndoBlood.macrophage	0	0.0703893	2	NAT
0.000976563	IFNG_Type II IFNR	MaligantEpi.pDC	1	-1	0	NAT										0.000976563	LAMP1_FAM3C	EndoBlood.macrophage	1	-1	0	NAT
0.000976563	CD55_ADGRE5	MaligantEpi.DC	1	-1	0	NAT
0.000976563	IL6 receptor_IL6	MaligantEpi.DC	0.175	-1	0.756962	NAT
0.000976563	CD48_CD244	MaligantEpi.DC	1	-1	0	NAT
0.000976563	CD28_CD80	MaligantEpi.DC	1	-1	0	NAT
0.000976563	CD28_CD86	MaligantEpi.DC	1	-1	0	NAT
0.000976563	IFNG_Type II IFNR	MaligantEpi.DC	1	-1	0	NAT
0.000976563	CD55_ADGRE5	MaligantEpi.macrophage	1	-1	0	NAT
2.607	IL6 receptor_IL6	MaligantEpi.macrophage	0	1.38239	2	NAT
0.000976563	CD48_CD244	MaligantEpi.macrophage	1	-1	0	NAT
0.000976563	CD28_CD80	MaligantEpi.macrophage	1	-1	0	NAT
0.000976563	CD28_CD86	MaligantEpi.macrophage	1	-1	0	NAT
0.000976563	IFNG_Type II IFNR	MaligantEpi.macrophage	1	-1	0	NAT
0.000976563	CD55_ADGRE5	CD8T.MaligantEpi	1	-1	0	NAT
0.000976563	IL6 receptor_IL6	CD8T.MaligantEpi	1	-1	0	NAT
0.000976563	CD48_CD244	CD8T.MaligantEpi	1	-1	0	NAT
0.000976563	CD28_CD80	CD8T.MaligantEpi	1	-1	0	NAT
0.000976563	CD28_CD86	CD8T.MaligantEpi	1	-1	0	NAT
2.4	IFNG_Type II IFNR	CD8T.MaligantEpi	0	1.26303	2	NAT
1.424	CD55_ADGRE5	CD8T.CD4Treg	0	0.509949	2	NAT
0.000976563	IL6 receptor_IL6	CD8T.CD4Treg	1	-1	0	NAT
0.000976563	CD48_CD244	CD8T.CD4Treg	1	-1	0	NAT
0.000976563	CD28_CD80	CD8T.CD4Treg	1	-1	0	NAT
0.000976563	CD28_CD86	CD8T.CD4Treg	1	-1	0	NAT
0.000976563	IFNG_Type II IFNR	CD8T.CD4Treg	1	-1	0	NAT
0.000976563	CD55_ADGRE5	CD8T.CD4Th	0.175	-1	0.756962	NAT
0.000976563	IL6 receptor_IL6	CD8T.CD4Th	1	-1	0	NAT
0.000976563	CD48_CD244	CD8T.CD4Th	1	-1	0	NAT
0.000976563	CD28_CD80	CD8T.CD4Th	1	-1	0	NAT
0.000976563	CD28_CD86	CD8T.CD4Th	1	-1	0	NAT
0.000976563	IFNG_Type II IFNR	CD8T.CD4Th	1	-1	0	NAT
2.575	CD55_ADGRE5	CD8T.NK	0	1.36457	2	NAT
0.000976563	IL6 receptor_IL6	CD8T.NK	1	-1	0	NAT
0.000976563	CD48_CD244	CD8T.NK	1	-1	0	NAT
0.000976563	CD28_CD80	CD8T.NK	1	-1	0	NAT
0.000976563	CD28_CD86	CD8T.NK	1	-1	0	NAT
0.000976563	IFNG_Type II IFNR	CD8T.NK	1	-1	0	NAT
1.681	CD55_ADGRE5	CD8T.monocyte	0	0.74932	2	NAT
0.000976563	IL6 receptor_IL6	CD8T.monocyte	1	-1	0	NAT
0.000976563	CD48_CD244	CD8T.monocyte	1	-1	0	NAT
0.000976563	CD28_CD80	CD8T.monocyte	1	-1	0	NAT
0.000976563	CD28_CD86	CD8T.monocyte	1	-1	0	NAT
2.487	IFNG_Type II IFNR	CD8T.monocyte	0	1.31441	2	NAT
1.729	CD55_ADGRE5	CD8T.pDC	0	0.789938	2	NAT
0.000976563	IL6 receptor_IL6	CD8T.pDC	1	-1	0	NAT
0.000976563	CD48_CD244	CD8T.pDC	1	-1	0	NAT
0.000976563	CD28_CD80	CD8T.pDC	1	-1	0	NAT
0.000976563	CD28_CD86	CD8T.pDC	1	-1	0	NAT
1.686	IFNG_Type II IFNR	CD8T.pDC	0	0.753605	2	NAT
0.000976563	CD55_ADGRE5	CD8T.DC	0.95	-1	0.0222764	NAT
0.000976563	IL6 receptor_IL6	CD8T.DC	1	-1	0	NAT
0.000976563	CD48_CD244	CD8T.DC	1	-1	0	NAT
0.000976563	CD28_CD80	CD8T.DC	1	-1	0	NAT
0.000976563	CD28_CD86	CD8T.DC	1	-1	0	NAT
2.118	IFNG_Type II IFNR	CD8T.DC	0	1.0827	2	NAT
0.000976563	CD55_ADGRE5	CD8T.macrophage	0.825	-1	0.0835461	NAT
0.000976563	IL6 receptor_IL6	CD8T.macrophage	1	-1	0	NAT
0.000976563	CD48_CD244	CD8T.macrophage	1	-1	0	NAT
0.000976563	CD28_CD80	CD8T.macrophage	1	-1	0	NAT
0.000976563	CD28_CD86	CD8T.macrophage	1	-1	0	NAT
2.362	IFNG_Type II IFNR	CD8T.macrophage	0	1.24001	2	NAT

## Sheet: Fig.6
SampleID	CD8T_cytoxic	monocyte	CD4Th	macrophageM2	CAF2	EndoBlood2	EndoBlood1	CD4Treg	CAF1	moDC	CD8T_naive	cDC1	CD8T_exhaust	pDC	cDC2		SampleID	pt	SampleInfo	CellType			CellType	SampleInfo	Mean	Sd	Count	Se
RBT1	0.205362	0.0155646	0.0868551	0.0808829	0.212259	0.0972967	0.027144	0.0968548	0.0946678	0	0	0.0340965	0	0.00412521	0.0448917		RBT1	53.22	RBT	pro_TME_subtypes			pro_TME_subtypes	RBT	41.2733	11.5066	15	2.971
RBT2	0.129334	0.00874777	0.0716519	0.104521	0.0261615	0.0413888	0.043698	0.100679	0.0814051	0.04323	0.11925	0.0165169	0.104571	0.0622863	0.0465576		RBT2	42.39	RBT	pro_TME_subtypes			anti_TME_subtypes	RBT	58.7267	11.5066	15	2.971
RBT3	0.00690734	0.169721	0.100491	0.0824696	0.0845444	0.0596465	0.106944	0.0896149	0.177287	0	0.00355309	0.011112	0.0389981	0.0422775	0.0264338		RBT3	38.17	RBT	pro_TME_subtypes			pro_TME_subtypes	NBT	55.308	12.5005	15	3.22763
RBT4	0.133118	0.0571772	0.0363949	0.083961	0.105415	0.0932247	0.0347462	0.105352	0.121585	0.0569155	0.0233132	0.00957805	0.10005	0.0299443	0.0092254		RBT4	49.72	RBT	pro_TME_subtypes			anti_TME_subtypes	NBT	44.692	12.5005	15	3.22763
RBT5	0.112799	0.18997	0.164978	0.00258519	0.162466	0	0.123112	0.0243403	0.0897398	0.00684819	0	0.00753713	0.0598709	0.0491695	0.00658475		RBT5	25.58	RBT	pro_TME_subtypes			pro_TME_subtypes	RAT	41.25	12.5615	7	4.74781
RBT6	0.0980017	0.142032	0.0137392	0.0568559	0.070008	0.109437	0	0.118391	0.0759993	0	0.0936683	0.0777865	0.0365732	0.0168201	0.0906876		RBT6	48.2	RBT	pro_TME_subtypes			anti_TME_subtypes	RAT	58.75	12.5615	7	4.74781
RBT7	0.0781463	0.0742658	0.0745816	0.0466938	0	0.056017	0.0771327	0.141555	0.232341	0	0.00429697	0.0540557	0.0149325	0.110414	0.035567		RBT7	29.48	RBT	pro_TME_subtypes			pro_TME_subtypes	NAT	48.1029	17.0421	7	6.44133
RBT8	0.086582	0.200655	0	0.0275954	0.0447305	0.156087	0	0.101505	0.0287831	0	0.135694	0.0827981	0.0283275	0.0011075	0.106136		RBT8	46.44	RBT	pro_TME_subtypes			anti_TME_subtypes	NAT	51.8971	17.0421	7	6.44133
RBT9	0.0424225	0.306324	0	0.0472764	0.0374554	0.103659	0.00923987	0.130875	0.0279903	0	0.0800636	0.0602454	0.0472809	0.00230607	0.104862		RBT9	47.14	RBT	pro_TME_subtypes
RBT10	0.25035	0.0683607	0	0.00607749	0.203261	0.136232	0	0.089864	0	0	0.159172	0.0123922	0.0299951	0.010315	0.0339801		RBT10	49.94	RBT	pro_TME_subtypes
RBT11	0.0720862	0.102693	0.14261	0.0286929	0.0108491	0.102329	0.110054	0.106106	0.118513	0.0443726	0.0443478	0.0105052	0.0183125	0.0651877	0.0233415		RBT11	28.96	RBT	pro_TME_subtypes
RBT12	0.080479	0.425805	0.133679	0	0	0	0.0776256	0.0955979	0.0544422	0	0.0110875	0.0227747	0.0195483	0.0457936	0.033167		RBT12	14.83	RBT	pro_TME_subtypes
RBT13	0.034341	0.128918	0.178315	0.0954109	0.0489615	0.0446838	0.147723	0.0882423	0.0391415	0.0111652	0	0	0.128545	0.0344689	0.0200838		RBT13	42.59	RBT	pro_TME_subtypes
RBT14	0.138811	0.0321178	0.0249405	0.0983355	0.0813342	0.148237	0.0467097	0.0899207	0.0318417	0.0759119	0.100874	0.00375545	0.0806129	0.0120866	0.0345113		RBT14	53.3	RBT	pro_TME_subtypes
RBT15	0.139488	0.144264	0	0.0400603	0.122925	0.129733	0	0.082681	0.0263697	0	0.122988	0.0624738	0.00996222	0.0130174	0.106037		RBT15	49.14	RBT	pro_TME_subtypes
NBT1	0.0786892	0.144142	0	0.0903819	0.0144286	0.0907648	0.0145721	0.156481	0.0136589	0.0162712	0.0579807	0.052015	0.166895	0.00542959	0.0982895		RBT1	46.78	RBT	anti_TME_subtypes
NBT2	0.0426418	0.11381	0.179715	0.0448987	0	0.040489	0.141924	0.126563	0.117545	0.0121095	0.0110585	0.00101479	0.0777795	0.0460882	0.0443626		RBT2	57.61	RBT	anti_TME_subtypes
NBT3	0.0189467	0.203738	0	0.0151993	0.0424123	0.132346	0.0188772	0.154953	0.0361078	0	0.146671	0.0539072	0.0320977	0.0315161	0.113228		RBT3	61.83	RBT	anti_TME_subtypes
NBT4	0.0586408	0.0470806	0.111608	0.0705655	0.00629754	0.0540619	0.0655225	0.0964262	0.0655811	0.0546525	0.11191	0.0429882	0.121123	0.0517583	0.0417845		RBT4	50.28	RBT	anti_TME_subtypes
NBT5	0.171596	0.107811	0	0.0346031	0.007049	0.079743	0.0158725	0.165565	0.025322	0.10487	0.00878559	0.0657004	0.0895987	0.0696284	0.053855		RBT5	74.42	RBT	anti_TME_subtypes
NBT6	0.0346288	0.180353	0	0.0181268	0.0498966	0.20685	0.00127214	0.227964	0.100562	0	0.0809739	0.055144	0.00857857	0.00389717	0.0317537		RBT6	51.8	RBT	anti_TME_subtypes
NBT7	0.136794	0.00906384	0	0.151479	0.170609	0.141922	0	0.101139	0.143449	0	0.00815404	0.00591876	0.0849234	0.0216514	0.0248966		RBT7	70.52	RBT	anti_TME_subtypes
NBT8	0.0836196	0.10677	0.0099404	0.0520244	0.279939	0.183894	0.0626228	0.0953496	0.00339999	0	0.0421414	0	0.033745	0.0201312	0.0264228		RBT8	53.56	RBT	anti_TME_subtypes
NBT9	0.0495565	0.0415513	0	0.0336737	0.22554	0.234459	0	0.0740327	0.0501525	0	0.146675	0.0474609	0.0244831	0.00379698	0.0686178		RBT9	52.86	RBT	anti_TME_subtypes
NBT10	0.0334738	0.105901	0.0357036	0.0447022	0.368017	0.175632	0	0.0672534	0.0287585	0	0.0223214	0.0110313	0.0475121	0.0057083	0.0539852		RBT10	50.06	RBT	anti_TME_subtypes
NBT11	0.0697134	0.2262	0	0.0461771	0.0278074	0.159802	0.0222008	0.0915518	0.0401151	0	0.095752	0.0681587	0.0503677	0.028539	0.0736145		RBT11	71.04	RBT	anti_TME_subtypes
NBT12	0.115244	0.0325349	0.00493164	0.130885	0.0946152	0.0743618	0.0933199	0.144122	0.0840479	0.0527761	0	0.0156641	0.0910495	0.035557	0.0308915		RBT12	85.17	RBT	anti_TME_subtypes
NBT13	0.0337242	0.165232	0.0228114	0.0816438	0.253006	0.17789	0.0405865	0.0687252	0	0	0.0572513	0.0273708	0.0101625	0.00397426	0.0576229		RBT13	57.41	RBT	anti_TME_subtypes
NBT14	0.086212	0.0872202	0	0.0321142	0.0834651	0.29885	0	0.149601	0.106509	0	0.00460105	0.0728951	0	0.0167282	0.0618045		RBT14	46.7	RBT	anti_TME_subtypes
NBT15	0.0592586	0.280458	0	0.0274628	0.130016	0.159368	0.0904965	0.0633245	0.0158127	0	0.0795227	0.0358555	0.0135362	0.00206613	0.0428229		RBT15	50.86	RBT	anti_TME_subtypes
RAT1	0.221901	0.012529	0.0858692	0.112336	0.185603	0.0661149	0.0787621	0.103786	0.0741831	0.019506	0.00728591	0.00574851	0.0212934	0.00447115	0.00061073		NBT1	61.72	NBT	pro_TME_subtypes
RAT2	0.107609	0.151245	0.0683034	0.0624318	0.0571472	0.143296	0	0.0329589	0.0053923	0.0195017	0.161401	0.0613851	0.0317706	0.0115624	0.085996		NBT2	33.41	NBT	pro_TME_subtypes
RAT3	0.203486	0.00345133	0.128304	0.119778	0.174917	0.0650981	0.0515772	0.0250209	0.11471	0	0.0852413	0.00442207	0.0179876	0.00600706	0		NBT3	49.02	NBT	pro_TME_subtypes
RAT4	0.0329659	0	0.161567	0.0535504	0	0.110014	0.143882	0	0.337508	0.0214797	0.106243	0.0166955	0.00198739	0.0141069	0		NBT4	39.03	NBT	pro_TME_subtypes
RAT5	0.116827	0.0807477	0.0753978	0.13437	0.0169831	0.0597557	0.0393131	0.125513	0.154801	0	0	0.0675484	0.0266378	0.036747	0.0653587		NBT5	43.04	NBT	pro_TME_subtypes
RAT6	0.0308788	0.119706	0.188765	0.0098013	0.164454	0.0750265	0.0928259	0.0236222	0.0591081	0.00581191	0.0257649	0.0332868	0.0775283	0.0346782	0.0587423		NBT6	54.32	NBT	pro_TME_subtypes
RAT7	0.0814348	0	0	0.16171	0.0541965	0.123919	0.128683	0.101103	0.148455	0.0411044	0	0	0.0994406	0.0222983	0.0376563		NBT7	67.5	NBT	pro_TME_subtypes
NAT1	0.0572961	0.026405	0.0374785	0.308257	0.153303	0.0982902	0.0163563	0.0769822	0.0527094	0	0	0.025565	0.0639717	0.00835429	0.0750307		NBT8	67.14	NBT	pro_TME_subtypes
NAT2	0.0294615	0.109656	0.146992	0.112695	0.0205257	0.0601082	0.138467	0.0231991	0.224493	0	0.0274601	0.0307011	0.0157541	0.0309649	0.0295212		NBT9	66.08	NBT	pro_TME_subtypes
NAT3	0.0578618	0.125474	0.00217194	0.076907	0.126985	0.127369	0	0.0759837	0.0566473	0.016147	0.121691	0.0245992	0.0675923	0.0444195	0.0761512		NBT10	75.71	NBT	pro_TME_subtypes
NAT4	0.00977755	0.442635	0.02064	0	0.129997	0.143596	0	0	0	0	0.125832	0.0199705	0.02054	0.0126689	0.0743428		NBT11	44.93	NBT	pro_TME_subtypes
NAT5	0.154082	0	0.0668898	0.230722	0.00753296	0.052774	0.0359238	0.0961056	0.0971709	0.0501775	0	0.00555724	0.172845	0.0111137	0.0191053		NBT12	56.59	NBT	pro_TME_subtypes
NAT6	0.0212001	0.142155	0.133483	0.0278531	0.030282	0.121909	0.0451656	0.134575	0.0601277	0	0.100597	0.0556367	0.0271565	0.0682255	0.0316342		NBT13	64.9	NBT	pro_TME_subtypes
NAT7	0	0.251786	0.15527	0.0241044	0.236517	0.117909	0	0.0333612	0	0	0.0841242	0.0285837	0.0215729	0.0226844	0.0240884		NBT14	62.58	NBT	pro_TME_subtypes
																	NBT15	43.65	NBT	pro_TME_subtypes
																	NBT1	38.28	NBT	anti_TME_subtypes
SampleID	CD8T_cytoxic	monocyte	CD4Th	macrophageM2	CAF2	EndoBlood2	EndoBlood1	CD4Treg	CAF1	moDC	CD8T_naive	cDC1	CD8T_exhaust	pDC	cDC2		NBT2	66.59	NBT	anti_TME_subtypes
addRBT1	0.139816	0.0783397	0	0.0765318	0.0420027	0.0899582	0.00193954	0.100888	0.0254446	0.00285148	0.247421	0.0429195	0.0869368	0.0110446	0.053907		NBT3	50.98	NBT	anti_TME_subtypes
addRBT2	0.103297	0	0.128521	0.0574866	0.005336	0.149444	0.151392	0.0677504	0.214212	0.0551999	0.0458145	0.000133295	0	0.0214124	0		NBT4	60.97	NBT	anti_TME_subtypes
addRBT3	0.186034	0.0024718	0.0363491	0.100339	0.160525	0.0451448	0.0829083	0.0578449	0.254471	0	0.0207077	0	0.0469515	0.00625329	0		NBT5	56.96	NBT	anti_TME_subtypes
addRBT4	0.226302	0.150072	0.0266731	0.11347	0.124059	0.174943	0	0.0793955	0.0029641	0	0	0.012309	0.0321891	0	0.0576237		NBT6	45.68	NBT	anti_TME_subtypes
addRBT5	0.00767048	0.278453	0.165531	0.00517084	0.00113273	0.0418561	0.0854687	0.12214	0.0970378	0.0192126	0.0676904	0.00501842	0.0467296	0.0457079	0.0111795		NBT7	32.5	NBT	anti_TME_subtypes
addRBT6	0.0190191	0.118571	0.049672	0.0771285	0.166352	0.0904225	0.0229676	0.100039	0.0143791	0.0154733	0.119778	0.0343354	0.0775277	0.0145587	0.0797764		NBT8	32.86	NBT	anti_TME_subtypes
addRBT7	0.0840581	0.317565	0.0599098	0.093456	0.0591558	0.0353681	0.0518511	0.0876294	0.00545319	0.00620264	0.0851428	0.00632172	0.0650758	0.0317496	0.011061		NBT9	33.92	NBT	anti_TME_subtypes
addNBT1	0.0378004	0.000103207	0	0.230564	0.0676545	0.0845425	0	0.204176	0.000972765	0.0285054	0.0141758	0.0263819	0.22523	0.0372451	0.042648		NBT10	24.29	NBT	anti_TME_subtypes
addNBT2	0.0554943	0	0.0884531	0.024956	0.175049	0.378996	0.0113442	0.0887374	0.0400451	0	0.0906147	0.00944136	0	0.010622	0.0262465		NBT11	55.07	NBT	anti_TME_subtypes
addNBT3	0.0710491	0.0831055	0.0153318	0.101383	0.372396	0.10201	0.0146372	0.100362	0.00763878	0.0106862	0.0454385	0.023096	0.00609559	0.0109793	0.0357903		NBT12	43.41	NBT	anti_TME_subtypes
addNBT4	0.0490597	0.164586	0.0413933	0.0077255	0.033134	0.137455	0.0166222	0.107581	0.0407857	0.0172124	0.198849	0.0472055	0.0135704	0.0396778	0.0851426		NBT13	35.1	NBT	anti_TME_subtypes
addNBT5	0.109895	0.00583908	0.00637462	0.119183	0.131732	0.206688	0.0123692	0.149199	0.0335398	0.087046	0.0518903	0.00889721	0.0219675	0.0146569	0.0407231		NBT14	37.42	NBT	anti_TME_subtypes
																	NBT15	56.35	NBT	anti_TME_subtypes
																	RAT1	48.97	RAT	pro_TME_subtypes
																	RAT2	41.36	RAT	pro_TME_subtypes
																	RAT3	40.28	RAT	pro_TME_subtypes
																	RAT4	16.56	RAT	pro_TME_subtypes
																	RAT5	42.86	RAT	pro_TME_subtypes
																	RAT6	40.92	RAT	pro_TME_subtypes
																	RAT7	57.8	RAT	pro_TME_subtypes
																	RAT1	51.03	RAT	anti_TME_subtypes
																	RAT2	58.64	RAT	anti_TME_subtypes
																	RAT3	59.72	RAT	anti_TME_subtypes
																	RAT4	83.44	RAT	anti_TME_subtypes
																	RAT5	57.14	RAT	anti_TME_subtypes
																	RAT6	59.08	RAT	anti_TME_subtypes
																	RAT7	42.2	RAT	anti_TME_subtypes
																	NBT1	77.58	NBT	pro_TME_subtypes
																	NBT2	26.18	NBT	pro_TME_subtypes
																	NBT3	55.1	NBT	pro_TME_subtypes
																	NBT4	36.85	NBT	pro_TME_subtypes
																	NBT5	57.91	NBT	pro_TME_subtypes
																	NBT6	37.34	NBT	pro_TME_subtypes
																	NBT7	45.76	NBT	pro_TME_subtypes
																	NBT1	22.42	NBT	anti_TME_subtypes
																	NBT2	73.82	NBT	anti_TME_subtypes
																	NBT3	44.9	NBT	anti_TME_subtypes
																	NBT4	63.15	NBT	anti_TME_subtypes
																	NBT5	42.09	NBT	anti_TME_subtypes
																	NBT6	62.66	NBT	anti_TME_subtypes
																	NBT7	54.24	NBT	anti_TME_subtypes

## Sheet: Supplementary Fig.3
	Number of cells captured
	Lymph	NT	RBT	NBT	RAT	NAT	total
Epithelial	147	147	8106	5073	117	5866	19456
Endothelial	20	242	1453	1102	2698	1344	6859
Fibroblast	21	188	4035	727	1272	2872	9115
T/NK cell	3391	3144	5224	9353	746	3584	25442
B cell	2396	5162	2156	4569	76	1653	16012
Myeloid	122	285	4749	2889	319	3846	12210
	Number of expressed genes detected
	Min	25% quantile	50% quantile	75% quantile	Max
Epithelial	200	883.8	2130	4861	9989
Endothelial	233	1622	2344	3470	8825
Fibroblast	224	2273	3224	4122	8726
T/NK cell	252	1275	1631	2017	7856
B cell	199	748	1550	1929	7168
Myeloid	201	518	1514	3082	8373

## Sheet: Supplementary Fig.4
	T0_1	T1_1	T3_1	T2_1	T4_1	T5_1	T6_1	T4_2	T5_2	T6_2	T7_2
E2F_TARGETS	-0.56459	0.0842064	0.236104	-0.310984	0.297209	0.308306	0.194543	0.476849	-0.707709	-0.277669	0.531823
MYC_TARGETS_V1	-0.55043	-0.262861	0.211161	-0.272581	0.24077	0.282914	0.349426	0.413899	-0.741757	-0.0936942	0.460814
EPITHELIAL_MESENCHYMAL_TRANSITION	0.491858	-0.216648	-0.420639	0.435545	-0.258252	-0.124073	0.0919376	0.313371	-0.100779	-0.397841	0.22206
OXIDATIVE_PHOSPHORYLATION	-0.431963	-0.41528	0.334491	-0.0323957	0.279486	-0.137774	0.321183	0.200254	-0.474667	0.254748	-0.100531
IL6_JAK_STAT3_SIGNALING	0.281902	0.33372	-0.377247	0.241313	-0.390596	0.0853672	0.249997	0.287475	0.120752	-0.37647	-0.331014
MITOTIC_SPINDLE	0.0217796	0.158233	-0.130932	-0.288748	0.245906	0.167571	-0.366958	0.330869	-0.391689	-0.400523	0.322439
DNA_REPAIR	-0.396841	-0.408809	0.207719	-0.128621	0.111276	0.0945252	0.186762	0.262454	-0.455148	-0.0442512	0.34669
PI3K_AKT_MTOR_SIGNALING	-0.292054	-0.0194294	0.119079	-0.0800997	0.0927496	0.105034	-0.0394062	0.185941	-0.429953	-0.376379	0.322038
IL2_STAT5_SIGNALING	0.0924261	-0.0205144	-0.20642	0.226033	-0.107427	-0.0830739	0.164817	0.0911318	0.00704499	-0.388313	-0.0259499
RIBOSOME	-0.18654	0.00821879	-0.587046	0.454442	-0.0327047	0.526419	0.721271	-0.659563	-0.531282	0.354492	-0.592135
RNA_POLYMERASE	-0.463285	-0.267315	0.211823	-0.102887	0.114529	0.235167	0.29348	0.0705887	-0.622558	0.144871	0.268028
PRIMARY_IMMUNODEFICIENCY	-0.596759	0.426964	-0.331367	0.265215	-0.422783	0.483648	0.671206	0.272264	-0.373818	-0.338099	-0.39686
DNA_REPLICATION	-0.638364	-0.260289	0.346759	-0.298841	0.385674	0.144124	0.13364	0.405341	-0.717921	-0.0327003	0.585693
KEGG_CELL_CYCLE	-0.356906	-0.586732	0.111916	-0.185869	0.271679	0.179749	-0.0283814	0.302178	-0.018418	-0.306977	0.503601
ADAPTIVE_IMMUNE_RESPONSE	-0.321616	0.300119	-0.383071	0.16743	-0.00147825	-0.388151	-0.309546	0.383577	-0.112778	0.281275	0.380841
EPIDERMAL_CELL_DIFFERENTIATION	0.296426	0.214081	0.26331	0.231498	0.11476	-0.287692	0.130151	-0.330273	-0.1025	-0.157933	-0.101707
STRUCTURAL_CONSTITUENT_OF_RIBOSOME	-0.439787	-0.32933	-0.320606	0.274146	0.0847445	0.370011	0.606798	-0.320822	-0.563777	0.366008	-0.37244
TUMOR_NECROSIS_FACTOR_ACTIVATED_RECEPTOR_ACTIVITY	0.11011	0.419395	-0.029701	-0.545692	-0.412003	-0.683487	-0.313607	0.451981	0.198656	0.360351	0.18025
INTERLEUKIN_1_RECEPTOR_BINDING	0.024723	0.519481	0.105263	0.262152	0.0562146	-0.267521	-0.658034	0.425821	0.221948	-0.316362	0.127296

## Sheet: Supplementary Fig.5
		module scores in scRNA-seq samples			SampleID	Gene	PertRe	ScaledExp		SampleID	Gene	PertRe	ScaledExp		SampleID	Gene	PertRe	ScaledExp		SampleID	Gene	PertRe	ScaledExp		Type	Gene	PertRe	ScaledExp
ID	Groups	Ribosome	Immunity		T0_1	RPL10A	95.1	-0.247512		T0_1	CCNB1	12.5	-0.842461		T0_1	A2ML1	5.83	-0.108555		T0_1	AKR1B10	3.85	-1.02917		T0_1	BCL6	42.71	0.545857
T0_1	RBT	2.20521	0.434376		T0_1	RPL13A	97.19	0.32721		T0_1	CD44	67.81	0.2207		T0_1	CSTA	58.75	-0.465022		T0_1	ATR	20.52	-0.148111		T0_1	CCN1	38.65	1.15756
T1_1	RBT	2.09638	0.275987		T0_1	RPL18A	97.29	-0.0465207		T0_1	CKS1B	37.19	-1.27408		T0_1	CSTB	80.31	-0.907654		T0_1	C12orf75	20.73	-0.472842		T0_1	CXCL17	33.65	0.277815
T3_1	RBT	1.60646	0.19047		T0_1	RPL24	94.79	-0.370624		T0_1	DEK	68.44	-0.467498		T0_1	DSC2	57.29	1.07236		T0_1	GSTO1	56.56	-0.671873		T0_1	CXCL2	37.08	1.68814
T2_1	NBT	2.35194	0.177334		T0_1	RPL28	97.19	0.705985		T0_1	G2E3	10.73	-0.556396		T0_1	EMP1	55.31	1.4965		T0_1	HSPA4	38.44	-0.38679		T0_1	CXCL3	28.12	1.36507
T4_1	NBT	2.08306	-0.0862706		T0_1	RPL32	97.29	0.652875		T0_1	GMNN	20.52	-0.736215		T0_1	GRHL3	8.12	0.314355		T0_1	IGF1R	44.06	0.679722		T0_1	ECM1	17.29	0.815203
T5_1	NBT	2.51634	0.00529507		T0_1	RPL36	95.94	0.459045		T0_1	MLLT3	10.62	0.57775		T0_1	HOPX	14.58	-0.0410463		T0_1	INHBB	23.65	1.37167		T0_1	FABP5	74.27	-0.0473531
T6_1	NBT	2.41236	-0.00964586		T0_1	RPL37	96.77	0.124505		T0_1	NASP	48.85	-0.381634		T0_1	IVL	8.33	0.396194		T0_1	ITGA2	36.46	0.619688		T0_1	FOSB	81.77	1.95213
T4_2	NAT	1.43505	0.285136		T0_1	RPL39	97.71	0.797513		T0_1	PBK	4.06	-1.25166		T0_1	KRT15	61.35	0.0847685		T0_1	ITGA6	58.75	0.815704		T0_1	HLA-A	91.67	0.657231
T5_2	NAT	1.89248	0.282282		T0_1	RPL41	98.54	0.169679		T0_1	PSMA6	59.58	-1.21007		T0_1	KRT19	40.21	-2.06903		T0_1	LAMC1	22.81	0.414859		T0_1	HLA-C	91.15	0.806969
T6_2	NAT	2.09886	0.112488		T0_1	RPLP1	98.12	0.199159		T0_1	PSMD13	46.88	-0.32599		T0_1	OVOL1	28.75	0.705183		T0_1	LIFR	10.62	0.159645		T0_1	HSPA1A	80.21	0.252551
T7_2	NAT	1.32727	0.122757		T0_1	RPS11	95.94	0.912581		T0_1	PSME2	59.06	-1.14277		T0_1	PPL	38.44	1.59544		T0_1	MAP1B	8.23	-0.487083		T0_1	HSPA5	67.5	0.201556
					T0_1	RPS12	98.54	0.803913		T0_1	RRM1	22.92	-0.520785		T0_1	RHCG	2.71	-0.829177		T0_1	MET	27.29	0.95844		T0_1	LCN2	46.46	1.23303
					T0_1	RPS13	92.6	0.655107		T0_1	SKA2	30.21	-0.368043		T0_1	SCEL	7.71	0.729991		T0_1	PAWR	44.17	-0.500357		T0_1	MAFB	66.15	1.7622
ID	rank	cophenetic			T0_1	RPS15A	95.83	0.237806		T0_1	SMC2	19.9	-0.550055		T0_1	SERPINB2	21.67	1.88643		T0_1	PGAM1	56.77	-0.826157		T0_1	S100P	24.27	1.83604
T0_1	4	0.989419			T0_1	RPS16	96.25	0.81273		T0_1	SMC4	34.27	-0.722586		T0_1	SPRR3	3.96	-0.529321		T0_1	PTEN	41.35	-0.0391548		T0_1	STAT3	62.81	1.37049
T0_1	5	0.980522			T0_1	RPS18	98.02	0.184638		T0_1	USP1	31.35	-0.279705		T0_1	SRD5A1	38.65	2.43824		T0_1	PVR	18.65	1.16372		T0_1	VSIR	29.38	1.54163
T0_1	6	0.991686			T0_1	RPS19	98.02	0.479061		T0_1	ZWINT	7.5	-1.15498		T0_1	TRIM29	65.31	1.8391		T0_1	SEC61G	82.6	-0.143919		T0_1	XAF1	48.12	2.32575
T0_1	7	0.985302			T0_1	RPS24	97.71	0.427517		T1_1	CCNB1	11.04	-0.752721		T0_1	ZNF750	22.19	-0.0557007		T0_1	SPP1	3.02	-0.686853		T0_1	ZFP36L1	81.04	1.9328
T1_1	4	0.956454			T0_1	RPS8	95.31	-0.290891		T1_1	CD44	33.62	-0.892525		T1_1	A2ML1	27.29	2.88069		T0_1	WNT5A	11.25	-0.319475		T1_1	BCL6	19.15	-0.757002
T1_1	5	0.96868			T0_1	RPS9	96.88	0.674239		T1_1	CKS1B	35.17	-0.49453		T1_1	CSTA	81.21	1.47183		T1_1	AKR1B10	4.59	-1.0091		T1_1	CCN1	12.56	-0.462927
T1_1	6	0.996713			T1_1	RPL10A	86.29	-1.20791		T1_1	DEK	38.56	-1.26565		T1_1	CSTB	85.71	1.05796		T1_1	ATR	13.8	-0.795123		T1_1	CXCL17	55.03	1.49865
T1_1	7	0.961251			T1_1	RPL13A	95.41	0.106489		T1_1	G2E3	10.06	-0.544703		T1_1	DSC2	42.74	0.88425		T1_1	C12orf75	6.41	-1.0636		T1_1	CXCL2	9.17	-0.715239
T2_1	4	0.962097			T1_1	RPL18A	95.28	0.0947123		T1_1	GMNN	11.89	-0.874848		T1_1	EMP1	29.16	-9.10174e-05		T1_1	GSTO1	32.9	-1.0228		T1_1	CXCL3	7.21	-0.788094
T2_1	5	0.972365			T1_1	RPL24	86.64	-0.638576		T1_1	MLLT3	5.08	-0.746904		T1_1	GRHL3	13.09	0.925697		T1_1	HSPA4	26.22	-0.656163		T1_1	ECM1	10.24	0.494035
T2_1	6	0.960632			T1_1	RPL28	94.35	-0.401548		T1_1	NASP	35.71	-0.151705		T1_1	HOPX	7.88	-0.391107		T1_1	IGF1R	14.43	-0.672286		T1_1	FABP5	93.37	0.945664
T2_1	7	0.949214			T1_1	RPL32	87.85	-0.788534		T1_1	PBK	4.5	-0.841658		T1_1	IVL	16.87	2.06		T1_1	INHBB	0.27	-0.964063		T1_1	FOSB	42.39	-0.262598
T3_1	4	0.962381			T1_1	RPL36	91.54	0.211522		T1_1	PSMA6	37.49	-1.49952		T1_1	KRT15	94.35	1.91251		T1_1	ITGA2	15.23	-0.471905		T1_1	HLA-A	80.01	0.184652
T3_1	5	0.988479			T1_1	RPL37	94.75	0.0870623		T1_1	PSMD13	25.96	-0.846632		T1_1	KRT19	94.97	0.980183		T1_1	ITGA6	32.5	-0.255683		T1_1	HLA-C	66.12	-0.977113
T3_1	6	0.969177			T1_1	RPL39	96.53	0.722679		T1_1	PSME2	40.96	-1.22213		T1_1	OVOL1	20.79	0.674023		T1_1	LAMC1	9.97	-0.86159		T1_1	HSPA1A	60.55	-0.181954
T3_1	7	0.96921			T1_1	RPL41	99.38	1.01085		T1_1	RRM1	15.63	-0.535804		T1_1	PPL	23.51	0.571953		T1_1	LIFR	1.16	-0.544643		T1_1	HSPA5	44.88	-0.063208
T4_1	4	0.895978			T1_1	RPLP1	99.29	0.496526		T1_1	SKA2	16.96	-0.655812		T1_1	RHCG	36.55	2.66483		T1_1	MAP1B	1.78	-0.636559		T1_1	LCN2	17.36	-0.576259
T4_1	5	0.957658			T1_1	RPS11	87	-0.0867526		T1_1	SMC2	17.85	-0.237832		T1_1	SCEL	12.29	2.22441		T1_1	MET	10.06	-0.840759		T1_1	MAFB	35.17	0.165649
T4_1	6	0.993138			T1_1	RPS12	97.91	0.327706		T1_1	SMC4	29.39	-0.330962		T1_1	SERPINB2	14.87	1.15536		T1_1	PAWR	35.4	-0.0966141		T1_1	S100P	20.61	1.19041
T4_1	7	0.914669			T1_1	RPS13	80.01	-1.76254		T1_1	USP1	23.82	-0.197321		T1_1	SPRR3	16.61	1.67014		T1_1	PGAM1	47.68	-0.435307		T1_1	STAT3	36.95	0.543485
T4_2	4	0.967796			T1_1	RPS15A	92.39	0.484869		T1_1	ZWINT	13.22	-0.249104		T1_1	SRD5A1	18.61	-0.12504		T1_1	PTEN	27.96	-0.618131		T1_1	VSIR	9.88	-0.79978
T4_2	5	0.987544			T1_1	RPS16	88.82	-0.377685		T2_1	CCNB1	13.53	-0.783364		T1_1	TRIM29	37.04	-0.385484		T1_1	PVR	3.92	-1.29041		T1_1	XAF1	15.14	-0.594293
T4_2	6	0.989833			T1_1	RPS18	96.26	-0.611216		T2_1	CD44	44.17	-0.277949		T1_1	ZNF750	25.2	1.14264		T1_1	SEC61G	47.06	-1.10485		T1_1	ZFP36L1	59.66	1.14826
T4_2	7	0.9713			T1_1	RPS19	97.24	0.205836		T2_1	CKS1B	46.27	0.348037		T2_1	A2ML1	1.7	-0.512539		T1_1	SPP1	32.68	0.00419974		T2_1	BCL6	14.42	-1.24809
T5_1	4	0.968701			T1_1	RPS24	93.81	0.411031		T2_1	DEK	52.35	-0.525251		T2_1	CSTA	57.78	-0.270154		T1_1	WNT5A	5.34	-0.614084		T2_1	CCN1	13.13	-0.454933
T5_1	5	0.995991			T1_1	RPS8	89.23	-0.73256		T2_1	G2E3	9.56	-0.683034		T2_1	CSTB	79.98	-0.205749		T2_1	AKR1B10	34.04	-0.42597		T2_1	CXCL17	4.7	-0.851868
T5_1	6	0.971795			T1_1	RPS9	86.46	-1.00005		T2_1	GMNN	18.96	-0.4486		T2_1	DSC2	34.2	-0.109251		T2_1	ATR	11.67	-1.1057		T2_1	CXCL2	13.45	-0.621321
T5_1	7	0.946284			T2_1	RPL10A	92.3	-0.557176		T2_1	MLLT3	7.37	-0.229303		T2_1	EMP1	20.18	-0.862956		T2_1	C12orf75	30.55	-0.00244887		T2_1	CXCL3	9.64	-0.710264
T5_2	4	0.975588			T2_1	RPL13A	97.33	0.663217		T2_1	NASP	34.93	-0.373724		T2_1	GRHL3	4.46	-0.519146		T2_1	GSTO1	49.19	-0.47207		T2_1	ECM1	11.51	0.141686
T5_2	5	0.9774			T2_1	RPL18A	96.35	-0.0748445		T2_1	PBK	10.05	0.00823663		T2_1	HOPX	6.48	-0.441744		T2_1	HSPA4	29.42	-0.434548		T2_1	FABP5	97.24	1.85233
T5_2	6	0.986165			T2_1	RPL24	92.54	-0.329074		T2_1	PSMA6	60.62	-0.0864159		T2_1	IVL	16.37	1.53643		T2_1	IGF1R	26.01	0.25601		T2_1	FOSB	36.14	-0.646196
T5_2	7	0.980855			T2_1	RPL28	98.54	1.44034		T2_1	PSMD13	39.47	0.13628		T2_1	KRT15	45.62	-0.431957		T2_1	INHBB	2.27	-0.816889		T2_1	HLA-A	70.5	-0.919807
T6_1	4	0.895219			T2_1	RPL32	94.65	0.0225122		T2_1	PSME2	67.1	0.745351		T2_1	KRT19	81.69	-0.395246		T2_1	ITGA2	16.61	-0.438294		T2_1	HLA-C	87.03	0.950895
T6_1	5	0.90611			T2_1	RPL36	96.35	0.614101		T2_1	RRM1	16.69	-0.568287		T2_1	OVOL1	16.94	0.00818568		T2_1	ITGA6	41.57	0.515974		T2_1	HSPA1A	62.32	-0.402776
T6_1	6	0.864111			T2_1	RPL37	99.35	1.36966		T2_1	SKA2	28.93	0.111232		T2_1	PPL	18.72	-0.423853		T2_1	LAMC1	19.85	0.72022		T2_1	HSPA5	30.71	-1.06269
T6_1	7	0.895873			T2_1	RPL39	97.89	0.944215		T2_1	SMC2	13.7	-0.75196		T2_1	RHCG	18.23	0.427052		T2_1	LIFR	10.29	0.017353		T2_1	LCN2	9.08	-0.811566
T6_2	4	0.941386			T2_1	RPL41	99.43	0.741641		T2_1	SMC4	26.09	-0.658312		T2_1	SCEL	2.51	-0.560203		T2_1	MAP1B	5.83	-0.581577		T2_1	MAFB	32.66	-0.0842465
T6_2	5	0.99114			T2_1	RPLP1	99.27	1.05814		T2_1	USP1	19.85	-0.521568		T2_1	SERPINB2	4.94	-0.412742		T2_1	MET	17.26	-0.033233		T2_1	S100P	6.89	-0.462496
T6_2	6	0.997181			T2_1	RPS11	95.54	1.25607		T2_1	ZWINT	15.56	-0.302453		T2_1	SPRR3	1.22	-1.03207		T2_1	PAWR	43.27	0.299529		T2_1	STAT3	34.2	-0.469726
T6_2	7	0.931619			T2_1	RPS12	98.87	1.11102		T3_1	CCNB1	20.28	-0.00441877		T2_1	SRD5A1	20.18	-0.110629		T2_1	PGAM1	71.96	1.17482		T2_1	VSIR	18.23	0.433963
T7_2	4	0.929793			T2_1	RPS13	91.17	0.227755		T3_1	CD44	53.79	-0.539514		T2_1	TRIM29	42.06	-0.323539		T2_1	PTEN	40.44	1.45702		T2_1	XAF1	24.88	0.64582
T7_2	5	0.993049			T2_1	RPS15A	95.46	0.851462		T3_1	CKS1B	48.05	-0.440817		T2_1	ZNF750	13.61	-0.593976		T2_1	PVR	16.86	1.24296		T2_1	ZFP36L1	53.81	-0.425085
T7_2	6	0.933887			T2_1	RPS16	97.33	1.53171		T3_1	DEK	66.43	-0.263912		T3_1	A2ML1	12.31	0.362886		T2_1	SEC61G	78.36	0.452429		T3_1	BCL6	48.83	1.54814
T7_2	7	0.940441			T2_1	RPS18	98.62	0.717691		T3_1	G2E3	14.99	-0.21471		T3_1	CSTA	74.84	0.308194		T2_1	SPP1	5.75	-0.634764		T3_1	CCN1	26.12	0.0904741
					T2_1	RPS19	99.03	1.11477		T3_1	GMNN	27.4	0.116101		T3_1	CSTB	96.26	1.56685		T2_1	WNT5A	5.02	-0.722205		T3_1	CXCL17	33.33	-0.136389
					T2_1	RPS24	97.57	0.816371		T3_1	MLLT3	4.47	-1.03788		T3_1	DSC2	34.14	-0.643208		T3_1	AKR1B10	62.61	0.472272		T3_1	CXCL2	23.55	0.0801149
					T2_1	RPS8	95.62	0.189001		T3_1	NASP	46.44	-0.290984		T3_1	EMP1	52.03	0.910999		T3_1	ATR	16.68	-0.778108		T3_1	CXCL3	21.91	0.46976
					T2_1	RPS9	94.41	0.269447		T3_1	PBK	11.46	-0.159504		T3_1	GRHL3	21.4	2.53874		T3_1	C12orf75	33.02	-0.112593		T3_1	ECM1	15.64	1.43844
					T3_1	RPL10A	94.3	-1.25542		T3_1	PSMA6	76.31	0.328761		T3_1	HOPX	60.81	2.96862		T3_1	GSTO1	57.61	-0.370664		T3_1	FABP5	90.12	0.0943377
					T3_1	RPL13A	94.89	-1.52041		T3_1	PSMD13	43.84	-0.332551		T3_1	IVL	9.15	0.461324		T3_1	HSPA4	37.06	-0.434704		T3_1	FOSB	59.34	0.491367
					T3_1	RPL18A	97.04	-1.22627		T3_1	PSME2	65.14	-0.343511		T3_1	KRT15	94.67	1.87957		T3_1	IGF1R	18.71	-0.633848		T3_1	HLA-A	81.29	-0.643586
					T3_1	RPL24	96	-0.118594		T3_1	RRM1	24.93	-0.330972		T3_1	KRT19	95.36	0.80366		T3_1	INHBB	8.23	-0.307466		T3_1	HLA-C	79.78	-0.545398
					T3_1	RPL28	98.86	-0.102386		T3_1	SKA2	25.91	-0.353147		T3_1	OVOL1	40.47	2.1736		T3_1	ITGA2	20.18	-0.57256		T3_1	HSPA1A	79.52	0.878246
					T3_1	RPL32	98.2	0.446063		T3_1	SMC2	24.93	-0.165788		T3_1	PPL	33.63	1.02244		T3_1	ITGA6	44.72	-0.436658		T3_1	HSPA5	70.68	1.40177
					T3_1	RPL36	94.67	-0.797743		T3_1	SMC4	39.53	-0.243376		T3_1	RHCG	21.97	0.419127		T3_1	LAMC1	21.99	-0.120961		T3_1	LCN2	49.23	0.874352
					T3_1	RPL37	95.85	-0.902154		T3_1	USP1	31.14	-0.282847		T3_1	SCEL	4.82	0.119961		T3_1	LIFR	5.62	-0.365333		T3_1	MAFB	62.45	1.89067
					T3_1	RPL39	97.12	-0.271626		T3_1	ZWINT	17.66	-0.25531		T3_1	SERPINB2	18.07	1.43125		T3_1	MAP1B	2.53	-0.639369		T3_1	S100P	22.1	0.457067
					T3_1	RPL41	99.1	-0.31884		T4_1	CCNB1	18.59	-0.0485715		T3_1	SPRR3	14.89	1.03149		T3_1	MET	23.79	0.222984		T3_1	STAT3	50.72	0.185636
					T3_1	RPLP1	99.63	0.163178		T4_1	CD44	69.65	1.66261		T3_1	SRD5A1	28.22	0.443798		T3_1	PAWR	42.21	-0.67333		T3_1	VSIR	22.36	0.479595
					T3_1	RPS11	91.24	-1.47728		T4_1	CKS1B	51.73	0.0648599		T3_1	TRIM29	66.1	1.00267		T3_1	PGAM1	61.61	-0.514558		T3_1	XAF1	23.81	-0.224906
					T3_1	RPS12	97.61	-0.944983		T4_1	DEK	67.32	0.413282		T3_1	ZNF750	34.69	1.55181		T3_1	PTEN	35.04	-0.979559		T3_1	ZFP36L1	61.49	0.0179956
					T3_1	RPS13	92.81	-1.26919		T4_1	G2E3	22.94	0.611318		T4_1	A2ML1	2.68	-0.367775		T3_1	PVR	11.33	-0.351798		T4_1	BCL6	37.7	0.150734
					T3_1	RPS15A	97.28	-0.0645749		T4_1	GMNN	30.48	0.464156		T4_1	CSTA	73.55	0.341897		T3_1	SEC61G	78.35	-0.239867		T4_1	CCN1	26.26	0.054818
					T3_1	RPS16	96.69	-0.155946		T4_1	MLLT3	8.12	-0.416858		T4_1	CSTB	90.22	0.934107		T3_1	SPP1	9.99	-0.579863		T4_1	CXCL17	3.77	-0.809362
					T3_1	RPS18	97.12	-1.88176		T4_1	NASP	53.04	0.441776		T4_1	DSC2	43.42	-0.211888		T3_1	WNT5A	13.93	-0.119595		T4_1	CXCL2	11.66	-0.694508
					T3_1	RPS19	98.47	-0.323062		T4_1	PBK	10.1	-0.228799		T4_1	EMP1	47.48	0.871114		T4_1	AKR1B10	75.4	1.25762		T4_1	CXCL3	11.6	-0.584956
					T3_1	RPS24	96.92	-0.475343		T4_1	PSMA6	71.12	0.489954		T4_1	GRHL3	8.79	0.00558172		T4_1	ATR	35.34	1.31821		T4_1	ECM1	4.86	-0.835968
					T3_1	RPS8	97.94	0.0464369		T4_1	PSMD13	36.9	-0.695436		T4_1	HOPX	7.64	-0.127082		T4_1	C12orf75	60.16	1.82272		T4_1	FABP5	64.31	-1.05222
					T3_1	RPS9	91.46	-2.11821		T4_1	PSME2	60	-0.643418		T4_1	IVL	2.4	-0.297703		T4_1	GSTO1	74.66	1.76772		T4_1	FOSB	58.27	0.570877
					T4_1	RPL10A	93.42	0.128163		T4_1	RRM1	27.25	-0.230664		T4_1	KRT15	47.64	-0.588522		T4_1	HSPA4	51.25	1.65175		T4_1	HLA-A	77.12	-1.06682
					T4_1	RPL13A	95.65	-0.211404		T4_1	SKA2	31.15	0.0733803		T4_1	KRT19	86.45	0.545979		T4_1	IGF1R	48.27	-0.975904		T4_1	HLA-C	73	-1.29009
					T4_1	RPL18A	97.19	0.0859343		T4_1	SMC2	33.35	1.06344		T4_1	OVOL1	30.67	0.906993		T4_1	INHBB	33.93	2.04005		T4_1	HSPA1A	68.88	-0.624603
					T4_1	RPL24	94.25	1.32568		T4_1	SMC4	49.58	0.909769		T4_1	PPL	31.66	0.406135		T4_1	ITGA2	52.3	-1.0465		T4_1	HSPA5	54.03	-0.381299
					T4_1	RPL28	97.38	-0.0550431		T4_1	USP1	32.36	-0.102216		T4_1	RHCG	9.52	-0.0423159		T4_1	ITGA6	57.7	0.973413		T4_1	LCN2	33.13	-0.149948
					T4_1	RPL32	95.05	0.0104451		T4_1	ZWINT	22.81	0.262686		T4_1	SCEL	2.59	-0.0916038		T4_1	LAMC1	32.2	1.06564		T4_1	MAFB	26.04	-0.847426
					T4_1	RPL36	95.91	0.422154		T4_2	CCNB1	43.66	2.39208		T4_1	SERPINB2	8.05	-0.060545		T4_1	LIFR	2.01	-0.527679		T4_1	S100P	2.2	-0.894263
					T4_1	RPL37	97.76	0.54076		T4_2	CD44	81.02	1.64446		T4_1	SPRR3	4.66	-0.271498		T4_1	MAP1B	57.22	2.60415		T4_1	STAT3	38.63	-1.0089
					T4_1	RPL39	95.65	0.356071		T4_2	CKS1B	68.4	1.56152		T4_1	SRD5A1	24.66	-0.0927927		T4_1	MET	29.9	1.13133		T4_1	VSIR	13.71	-0.548156
					T4_1	RPL41	98.79	0.201828		T4_2	DEK	76.83	0.739546		T4_1	TRIM29	50.67	-0.286282		T4_1	PAWR	58.37	1.97767		T4_1	XAF1	12.04	-0.879226
					T4_1	RPLP1	99.52	0.88087		T4_2	G2E3	29.09	0.246802		T4_1	ZNF750	33.23	1.6121		T4_1	PGAM1	63.64	-0.155421		T4_1	ZFP36L1	54.92	-0.695611
					T4_1	RPS11	92.81	0.244575		T4_2	GMNN	50.53	1.88968		T4_2	A2ML1	5.86	-0.398692		T4_1	PTEN	43.55	0.648413		T4_2	BCL6	44.5	-0.0802983
					T4_1	RPS12	97.64	-0.00928991		T4_2	MLLT3	20.83	0.712252		T4_2	CSTA	28.64	-1.28702		T4_1	PVR	18.27	0.557921		T4_2	CCN1	24.01	-0.316738
					T4_1	RPS13	92.68	1.08498		T4_2	NASP	66.33	0.921778		T4_2	CSTB	81.41	-0.751625		T4_1	SEC61G	90.93	0.504901		T4_2	CXCL17	6.31	-0.847197
					T4_1	RPS15A	94.41	0.555473		T4_2	PBK	29.98	2.33037		T4_2	DSC2	57.84	0.247948		T4_1	SPP1	77.76	2.49768		T4_2	CXCL2	40.65	0.212932
					T4_1	RPS16	94.92	0.454318		T4_2	PSMA6	81.91	1.30882		T4_2	EMP1	51.65	0.0464334		T4_1	WNT5A	22.46	0.359078		T4_2	CXCL3	32.61	0.178565
					T4_1	RPS18	98.79	0.474566		T4_2	PSMD13	66.5	-0.837181		T4_2	GRHL3	4.47	-0.727874		T4_2	AKR1B10	60.97	0.211616		T4_2	ECM1	14.24	-0.681832
					T4_1	RPS19	97.32	0.0658725		T4_2	PSME2	80.85	0.523995		T4_2	HOPX	8.71	-0.430553		T4_2	ATR	46.68	1.39583		T4_2	FABP5	96.2	0.915532
					T4_1	RPS24	97.96	0.83197		T4_2	RRM1	50.92	0.585032		T4_2	IVL	1.28	-0.714981		T4_2	C12orf75	63.71	1.16947		T4_2	FOSB	68.73	0.0130334
					T4_1	RPS8	94.95	0.489168		T4_2	SKA2	61.19	-0.498894		T4_2	KRT15	45.84	-0.851724		T4_2	GSTO1	70.13	0.0564246		T4_2	HLA-A	96.54	1.90469
					T4_1	RPS9	93.04	-0.406703		T4_2	SMC2	46.4	1.2121		T4_2	KRT19	94.25	0.538716		T4_2	HSPA4	60.47	1.23376		T4_2	HLA-C	95.14	2.0475
					T4_2	RPL10A	96.15	0.00568982		T4_2	SMC4	65.38	-1.4147		T4_2	OVOL1	16.25	-0.755379		T4_2	IGF1R	40.09	-0.185947		T4_2	HSPA1A	91.46	1.57247
					T4_2	RPL13A	96.09	-0.698308		T4_2	USP1	46.06	0.142413		T4_2	PPL	35.62	-0.104031		T4_2	INHBB	25.46	0.644174		T4_2	HSPA5	76.94	1.66013
					T4_2	RPL18A	97.1	-0.666663		T4_2	ZWINT	45.17	1.82104		T4_2	RHCG	14.63	-0.59356		T4_2	ITGA2	37.69	-0.239259		T4_2	LCN2	37.63	-0.084327
					T4_2	RPL24	92.41	-1.77435		T5_1	CCNB1	15.23	-0.0671469		T4_2	SCEL	1.23	-0.887409		T4_2	ITGA6	59.07	0.280877		T4_2	MAFB	48.46	-0.122066
					T4_2	RPL28	97.04	-0.952779		T5_1	CD44	18.75	-1.29693		T4_2	SERPINB2	3.52	-0.752644		T4_2	LAMC1	45	1.43738		T4_2	S100P	18.87	-0.0142137
					T4_2	RPL32	92.69	-1.56275		T5_1	CKS1B	46.09	0.477404		T4_2	SPRR3	3.96	-0.983884		T4_2	LIFR	9.16	-0.347438		T4_2	STAT3	60.58	0.300425
					T4_2	RPL36	99.22	1.0255		T5_1	DEK	69.92	0.907681		T4_2	SRD5A1	33.11	-0.295486		T4_2	MAP1B	30.76	-0.114049		T4_2	VSIR	28.31	0.20125
					T4_2	RPL37	99.13	0.891152		T5_1	G2E3	10.94	-0.560082		T4_2	TRIM29	55	-0.789045		T4_2	MET	28.48	-0.333738		T4_2	XAF1	48.02	0.884054
					T4_2	RPL39	94.53	-0.582296		T5_1	GMNN	15.23	-0.557396		T4_2	ZNF750	31.6	-0.0559098		T4_2	PAWR	65.88	1.16208		T4_2	ZFP36L1	72.08	0.285912
					T4_2	RPL41	97.1	-1.04446		T5_1	MLLT3	4.3	-1.00397		T5_1	A2ML1	12.89	0.0958831		T4_2	PGAM1	81.13	1.58573		T5_1	BCL6	19.14	-1.0249
					T4_2	RPLP1	96.76	-2.00333		T5_1	NASP	47.66	0.550082		T5_1	CSTA	87.5	1.85937		T4_2	PTEN	58.12	1.44273		T5_1	CCN1	8.98	-0.74145
					T4_2	RPS11	91.68	-0.891915		T5_1	PBK	8.98	0.0146431		T5_1	CSTB	70.7	-0.740401		T4_2	PVR	31.1	1.51135		T5_1	CXCL17	6.25	-0.777782
					T4_2	RPS12	96.2	-1.41824		T5_1	PSMA6	58.98	-0.4563		T5_1	DSC2	60.55	2.05319		T4_2	SEC61G	80.35	-0.0954559		T5_1	CXCL2	30.47	1.16449
					T4_2	RPS13	90.73	-1.03384		T5_1	PSMD13	37.11	-0.243684		T5_1	EMP1	7.42	-1.54028		T4_2	SPP1	62.48	0.416591		T5_1	CXCL3	25	1.64731
					T4_2	RPS15A	94.47	-0.890226		T5_1	PSME2	58.98	-0.0690157		T5_1	GRHL3	1.95	-0.88587		T4_2	WNT5A	23.17	0.108593		T5_1	ECM1	1.56	-1.37789
					T4_2	RPS16	94.36	-0.584777		T5_1	RRM1	21.48	-0.232982		T5_1	HOPX	5.08	-0.481594		T5_1	AKR1B10	5.47	-0.9227		T5_1	FABP5	58.59	-1.07275
					T4_2	RPS18	97.6	-1.11811		T5_1	SKA2	14.45	-1.00804		T5_1	IVL	0	-0.842682		T5_1	ATR	27.73	1.27882		T5_1	FOSB	29.3	-1.05216
					T4_2	RPS19	96.65	-0.892913		T5_1	SMC2	18.36	-0.0768698		T5_1	KRT15	55.86	-0.150204		T5_1	C12orf75	14.06	-0.819253		T5_1	HLA-A	84.38	0.0877044
					T4_2	RPS24	95.48	-1.05083		T5_1	SMC4	36.33	0.191342		T5_1	KRT19	81.64	-0.363482		T5_1	GSTO1	34.38	-1.12743		T5_1	HLA-C	73.83	-0.968631
					T4_2	RPS8	95.03	-1.28001		T5_1	USP1	26.56	0.00639932		T5_1	OVOL1	4.69	-0.906435		T5_1	HSPA4	41.02	1.04941		T5_1	HSPA1A	60.55	-0.555677
					T4_2	RPS9	95.87	0.0647415		T5_1	ZWINT	17.58	0.692555		T5_1	PPL	6.25	-1.69846		T5_1	IGF1R	3.52	-1.01278		T5_1	HSPA5	46.48	-0.336182
					T5_1	RPL10A	93.75	1.03073		T5_2	CCNB1	9.33	-1.2048		T5_1	RHCG	1.95	-0.775611		T5_1	INHBB	0.78	-0.935829		T5_1	LCN2	6.64	-0.869019
					T5_1	RPL13A	98.83	1.4422		T5_2	CD44	60.35	-0.516573		T5_1	SCEL	0	-1.05885		T5_1	ITGA2	2.34	2.71866		T5_1	MAFB	14.84	-0.934124
					T5_1	RPL18A	97.66	1.60884		T5_2	CKS1B	30.25	-1.90686		T5_1	SERPINB2	3.91	-0.526436		T5_1	ITGA6	21.48	-1.03432		T5_1	S100P	5.47	-0.608486
					T5_1	RPL24	91.02	1.31803		T5_2	DEK	61.59	-1.15636		T5_1	SPRR3	3.52	-0.2247		T5_1	LAMC1	10.16	-0.992772		T5_1	STAT3	48.44	1.42371
					T5_1	RPL28	96.48	-0.215484		T5_2	G2E3	16.33	-0.43333		T5_1	SRD5A1	22.66	0.0760031		T5_1	LIFR	24.22	2.81853		T5_1	VSIR	6.25	-1.12767
					T5_1	RPL32	97.27	1.98182		T5_2	GMNN	14.07	-1.23517		T5_1	TRIM29	18.75	-1.38446		T5_1	MAP1B	9.38	-0.503186		T5_1	XAF1	14.45	-0.642828
					T5_1	RPL36	96.48	1.07082		T5_2	MLLT3	26.6	2.2699		T5_1	ZNF750	8.2	-1.05965		T5_1	MET	7.42	-1.3346		T5_1	ZFP36L1	43.36	-1.03027
					T5_1	RPL37	96.88	0.900324		T5_2	NASP	42.2	-1.01399		T5_2	A2ML1	2.84	-0.370442		T5_1	PAWR	34.77	-0.60073		T5_2	BCL6	40.45	0.0125386
					T5_1	RPL39	94.92	0.402119		T5_2	PBK	2.33	-1.23314		T5_2	CSTA	52.55	-0.6605		T5_1	PGAM1	39.84	-1.20198		T5_2	CCN1	30.25	0.144327
					T5_1	RPL41	98.83	1.37136		T5_2	PSMA6	61.08	-1.11669		T5_2	CSTB	74.34	-1.07054		T5_1	PTEN	33.59	0.0636614		T5_2	CXCL17	61.81	1.57298
					T5_1	RPLP1	99.22	0.228141		T5_2	PSMD13	42.27	1.20508		T5_2	DSC2	33.6	-0.926281		T5_1	PVR	6.25	-0.813887		T5_2	CXCL2	41.03	1.43181
					T5_1	RPS11	94.14	1.10536		T5_2	PSME2	59.77	-1.26033		T5_2	EMP1	24.42	-0.74027		T5_1	SEC61G	78.12	2.51312		T5_2	CXCL3	30.61	1.05744
					T5_1	RPS12	98.83	0.995937		T5_2	RRM1	24.13	-0.633083		T5_2	GRHL3	2.84	-0.684034		T5_1	SPP1	3.12	-0.658506		T5_2	ECM1	6.41	-0.154817
					T5_1	RPS13	91.02	1.17694		T5_2	SKA2	24.2	-0.855904		T5_2	HOPX	7.8	-0.355227		T5_1	WNT5A	2.73	-0.866725		T5_2	FABP5	40.52	-1.40549
					T5_1	RPS15A	94.53	0.645717		T5_2	SMC2	16.18	-1.06444		T5_2	IVL	0.8	-0.725165		T5_2	AKR1B10	21.14	-0.472904		T5_2	FOSB	71.43	1.1304
					T5_1	RPS16	92.19	0.217607		T5_2	SMC4	22.59	2.03697		T5_2	KRT15	30.32	-0.906955		T5_2	ATR	23.83	-0.504758		T5_2	HLA-A	82.22	-0.942035
					T5_1	RPS18	99.22	1.42179		T5_2	USP1	32.58	-0.545602		T5_2	KRT19	79.08	-1.0777		T5_2	C12orf75	16.11	-0.81256		T5_2	HLA-C	84.77	-0.0989783
					T5_1	RPS19	98.83	1.29487		T5_2	ZWINT	7.87	-0.963523		T5_2	OVOL1	15.74	-0.475399		T5_2	GSTO1	60.71	-0.445957		T5_2	HSPA1A	65.45	-1.0904
					T5_1	RPS24	96.88	1.38173		T6_1	CCNB1	18.76	0.477034		T5_2	PPL	31.71	0.398844		T5_2	HSPA4	40.45	-0.535201		T5_2	HSPA5	63.56	-0.184159
					T5_1	RPS8	98.44	2.19196		T6_1	CD44	31.57	-0.723027		T5_2	RHCG	9.62	-0.0973466		T5_2	IGF1R	34.33	-0.240315		T5_2	LCN2	71.43	2.15103
					T5_1	RPS9	96.09	1.25135		T6_1	CKS1B	34.44	-0.0653192		T5_2	SCEL	5.32	0.672724		T5_2	INHBB	14.94	0.0715836		T5_2	MAFB	41.62	-0.246638
					T5_2	RPL10A	92.42	-1.10977		T6_1	DEK	41.28	-0.644085		T5_2	SERPINB2	5.54	-0.316587		T5_2	ITGA2	24.42	-0.358286		T5_2	S100P	24.27	1.12772
					T5_2	RPL13A	95.48	-0.651461		T6_1	G2E3	4.64	-0.913315		T5_2	SPRR3	21.57	1.46232		T5_2	ITGA6	49.71	-0.529513		T5_2	STAT3	53.86	0.263397
					T5_2	RPL18A	95.99	-1.137		T6_1	GMNN	13.91	-0.257794		T5_2	SRD5A1	9.84	-1.635		T5_2	LAMC1	11.66	-1.04453		T5_2	VSIR	37.97	1.80017
					T5_2	RPL24	93.8	-0.850966		T6_1	MLLT3	3.31	-0.429486		T5_2	TRIM29	36.01	-1.06619		T5_2	LIFR	23.54	0.485257		T5_2	XAF1	32.07	0.484698
					T5_2	RPL28	95.77	-1.43757		T6_1	NASP	24.28	-0.76269		T5_2	ZNF750	27.26	-0.242472		T5_2	MAP1B	9.18	-0.390182		T5_2	ZFP36L1	69.39	0.539122
					T5_2	RPL32	94.46	-0.293007		T6_1	PBK	7.95	0.227728		T6_1	A2ML1	1.55	-0.447763		T5_2	MET	12.9	-0.768549		T6_1	BCL6	7.06	-1.27638
					T5_2	RPL36	93.95	-0.447746		T6_1	PSMA6	53.86	0.109355		T6_1	CSTA	48.34	-0.306866		T5_2	PAWR	44.31	-0.840153		T6_1	CCN1	5.52	-0.859127
					T5_2	RPL37	94.97	-0.912554		T6_1	PSMD13	24.94	-0.277385		T6_1	CSTB	86.75	1.30556		T5_2	PGAM1	57.07	-0.891495		T6_1	CXCL17	48.34	1.24863
					T5_2	RPL39	93.44	-0.847947		T6_1	PSME2	56.07	0.798502		T6_1	DSC2	12.14	-1.13013		T5_2	PTEN	45.99	0.146305		T6_1	CXCL2	5.52	-0.888403
					T5_2	RPL41	97.67	-0.544281		T6_1	RRM1	13.47	-0.42882		T6_1	EMP1	7.51	-1.34389		T5_2	PVR	13.05	-0.484262		T6_1	CXCL3	4.86	-0.922181
					T5_2	RPLP1	97.45	-1.08754		T6_1	SKA2	19.21	-0.0667618		T6_1	GRHL3	2.65	-0.618375		T5_2	SEC61G	69.97	0.396556		T6_1	ECM1	1.77	-1.0647
					T5_2	RPS11	91.33	-0.807734		T6_1	SMC2	6.4	-1.18035		T6_1	HOPX	15.45	0.0423764		T5_2	SPP1	8.82	-0.57964		T6_1	FABP5	69.54	-0.424799
					T5_2	RPS12	97.45	-0.651795		T6_1	SMC4	17.44	-0.792974		T6_1	IVL	1.77	-0.61988		T5_2	WNT5A	12.39	-0.191959		T6_1	FOSB	13.91	-1.60427
					T5_2	RPS13	94.24	0.672816		T6_1	USP1	13.25	-0.528455		T6_1	KRT15	42.38	-0.346625		T6_1	AKR1B10	23.84	-0.566847		T6_1	HLA-A	66	-0.688509
					T5_2	RPS15A	93.51	-0.955096		T6_1	ZWINT	8.39	-0.670294		T6_1	KRT19	91.83	1.23328		T6_1	ATR	5.08	-1.30806		T6_1	HLA-C	71.74	-0.251798
					T5_2	RPS16	92.93	-0.720534		T6_2	CCNB1	15.52	-0.00347704		T6_1	OVOL1	6.4	-0.608156		T6_1	C12orf75	5.52	-0.979551		T6_1	HSPA1A	38.85	-1.50888
					T5_2	RPS18	97.59	-0.739513		T6_2	CD44	57.81	-0.182791		T6_1	PPL	5.3	-1.52208		T6_1	GSTO1	48.57	0.195109		T6_1	HSPA5	18.1	-1.76168
					T5_2	RPS19	94.9	-1.41815		T6_2	CKS1B	58.58	0.934992		T6_1	RHCG	10.38	-0.0380543		T6_1	HSPA4	12.14	-1.61945		T6_1	LCN2	14.13	-0.589685
					T5_2	RPS24	97.16	0.0954149		T6_2	DEK	67.41	0.135753		T6_1	SCEL	0.88	-0.697838		T6_1	IGF1R	53.75	1.81071		T6_1	MAFB	11.26	-1.0288
					T5_2	RPS8	94.97	-0.894984		T6_2	G2E3	19.4	0.413008		T6_1	SERPINB2	1.1	-0.819339		T6_1	INHBB	0	-0.980779		T6_1	S100P	4.19	-0.76099
					T5_2	RPS9	94.1	-0.184278		T6_2	GMNN	25.32	-0.0296175		T6_1	SPRR3	5.08	0.383436		T6_1	ITGA2	11.7	-0.335444		T6_1	STAT3	14.35	-2.03248
					T6_1	RPL10A	94.48	1.81985		T6_2	MLLT3	8.24	-0.520916		T6_1	SRD5A1	15.45	0.514222		T6_1	ITGA6	7.95	-1.28432		T6_1	VSIR	5.08	-1.09776
					T6_1	RPL13A	98.45	1.75978		T6_2	NASP	30.07	-1.21398		T6_1	TRIM29	36.87	-0.0528716		T6_1	LAMC1	1.99	-1.43507		T6_1	XAF1	8.39	-1.01556
					T6_1	RPL18A	98.68	1.8774		T6_2	PBK	10.09	0.58972		T6_1	ZNF750	6.62	-1.04977		T6_1	LIFR	1.32	-0.623895		T6_1	ZFP36L1	30.46	-1.65801
					T6_1	RPL24	94.04	1.40058		T6_2	PSMA6	76.82	0.576949		T6_2	A2ML1	1.84	-0.490304		T6_1	MAP1B	1.99	-0.63901		T6_2	BCL6	41.42	1.37973
					T6_1	RPL28	99.12	1.50748		T6_2	PSMD13	44.23	-0.272571		T6_2	CSTA	74.2	0.277684		T6_1	MET	11.7	0.228866		T6_2	CCN1	6.6	-1.01704
					T6_1	RPL32	94.92	0.623728		T6_2	PSME2	67.6	1.61719		T6_2	CSTB	81.86	-0.50193		T6_1	PAWR	15.01	-1.4723		T6_2	CXCL17	28.52	-0.248145
					T6_1	RPL36	96.03	0.695999		T6_2	RRM1	32.78	0.0733539		T6_2	DSC2	20.56	-1.07691		T6_1	PGAM1	53.86	0.458197		T6_2	CXCL2	5.82	-1.10156
					T6_1	RPL37	98.01	0.550615		T6_2	SKA2	22.99	2.41537		T6_2	EMP1	42.39	0.687863		T6_1	PTEN	16.34	-1.41986		T6_2	CXCL3	4.17	-1.22203
					T6_1	RPL39	95.81	0.130138		T6_2	SMC2	23.57	-0.215305		T6_2	GRHL3	9.6	0.053222		T6_1	PVR	4.42	-0.948058		T6_2	ECM1	6.79	-0.394794
					T6_1	RPL41	97.79	0.11963		T6_2	SMC4	41.51	-0.0820971		T6_2	HOPX	7.95	-0.384014		T6_1	SEC61G	51.43	-0.679435		T6_2	FABP5	89.33	0.540367
					T6_1	RPLP1	99.34	0.378298		T6_2	USP1	24.15	-0.614386		T6_2	IVL	2.81	-0.526078		T6_1	SPP1	1.77	-0.663961		T6_2	FOSB	45.1	-0.273585
					T6_1	RPS11	91.39	0.811106		T6_2	ZWINT	10.28	-0.788042		T6_2	KRT15	60.91	0.145754		T6_1	WNT5A	0.44	-0.991751		T6_2	HLA-A	85.84	-0.0354877
					T6_1	RPS12	98.68	1.32829		T7_2	CCNB1	22.56	0.837845		T6_2	KRT19	86.61	0.418616		T6_2	AKR1B10	88.17	2.08142		T6_2	HLA-C	87	0.531418
					T6_1	RPS13	88.08	0.447682		T7_2	CD44	72.53	0.901544		T6_2	OVOL1	10.57	-0.740072		T6_2	ATR	27.64	0.426744		T6_2	HSPA1A	75.17	0.140296
					T6_1	RPS15A	95.14	1.05356		T7_2	CKS1B	53.37	0.794786		T6_2	PPL	29	0.286511		T6_2	C12orf75	30.55	-0.0143923		T6_2	HSPA5	55.58	-0.271455
					T6_1	RPS16	95.58	1.11206		T7_2	DEK	83.74	2.12649		T6_2	RHCG	13.09	-0.219281		T6_2	GSTO1	64.89	0.233699		T6_2	LCN2	32.2	-0.2203
					T6_1	RPS18	98.9	0.896834		T7_2	G2E3	35.73	2.63444		T6_2	SCEL	7.66	0.559442		T6_2	HSPA4	33.95	-0.55556		T6_2	MAFB	29.87	-0.728434
					T6_1	RPS19	98.01	0.67691		T7_2	GMNN	43.73	1.66971		T6_2	SERPINB2	0.97	-0.873543		T6_2	IGF1R	17.56	1.6694		T6_2	S100P	3.39	-0.840092
					T6_1	RPS24	93.38	-0.294779		T7_2	MLLT3	13.86	0.825408		T6_2	SPRR3	5.63	-0.372297		T6_2	INHBB	11.54	-0.052591		T6_2	STAT3	43.36	-0.101015
					T6_1	RPS8	96.69	0.478794		T7_2	NASP	70.89	2.27507		T6_2	SRD5A1	14.65	-0.772137		T6_2	ITGA2	29.68	-0.13964		T6_2	VSIR	12.22	-0.683538
					T6_1	RPS9	94.92	1.46093		T7_2	PBK	12.67	0.544071		T6_2	TRIM29	66.83	1.24872		T6_2	ITGA6	25.99	-0.994246		T6_2	XAF1	19.88	-0.653411
					T6_2	RPL10A	96.22	0.687787		T7_2	PSMA6	82.42	1.55515		T6_2	ZNF750	23.28	-0.260839		T6_2	LAMC1	20.56	-0.255237		T6_2	ZFP36L1	56.06	-0.271344
					T6_2	RPL13A	97.38	-0.2511		T7_2	PSMD13	69.06	2.49007		T7_2	A2ML1	0	-0.643387		T6_2	LIFR	3.01	-0.506184		T7_2	BCL6	45.94	0.749657
					T6_2	RPL18A	98.06	0.23669		T7_2	PSME2	74.42	0.996136		T7_2	CSTA	26.97	-1.26941		T6_2	MAP1B	41.03	0.835656		T7_2	CCN1	47.51	2.40504
					T6_2	RPL24	94.47	-0.0202349		T7_2	RRM1	66.41	2.82301		T7_2	CSTB	80.78	-0.686567		T6_2	MET	13.09	-1.06663		T7_2	CXCL17	2.71	-0.927324
					T6_2	RPL28	96.09	-1.2035		T7_2	SKA2	46.06	1.20662		T7_2	DSC2	47.83	-0.160086		T6_2	PAWR	45.3	-0.0884797		T7_2	CXCL2	22.56	-0.556457
					T6_2	RPL32	97.67	0.262815		T7_2	SMC2	42.72	1.96706		T7_2	EMP1	49.09	0.474575		T6_2	PGAM1	57.61	-0.638521		T7_2	CXCL3	19.53	-0.490615
					T6_2	RPL36	90.45	-1.19296		T7_2	SMC4	49.21	1.10692		T7_2	GRHL3	4.91	-0.402294		T6_2	PTEN	29.49	-1.28467		T7_2	ECM1	26.78	1.62064
					T6_2	RPL37	95.14	-0.714612		T7_2	USP1	61.63	2.92329		T7_2	HOPX	14.87	-0.358626		T6_2	PVR	7.47	-0.905365		T7_2	FABP5	80.59	-0.345613
					T6_2	RPL39	98.55	0.779278		T7_2	ZWINT	30.43	1.60742		T7_2	IVL	0.82	-0.727458		T6_2	SEC61G	86.61	-0.879509		T7_2	FOSB	59.17	-0.319006
					T6_2	RPL41	99.22	0.47244							T7_2	KRT15	41.97	-0.746616		T6_2	SPP1	32.88	-0.17991		T7_2	HLA-A	94.77	1.46196
					T6_2	RPLP1	99.61	0.927541							T7_2	KRT19	85.7	-0.614971		T6_2	WNT5A	24.05	0.832274		T7_2	HLA-C	85.95	-0.204775
					T6_2	RPS11	95.15	0.316681							T7_2	OVOL1	6.68	-0.982541		T7_2	AKR1B10	62	0.403763		T7_2	HSPA1A	81.92	1.52073
					T6_2	RPS12	99.03	-0.164388							T7_2	PPL	25.46	-0.532894		T7_2	ATR	29.55	0.220269		T7_2	HSPA5	67.99	0.797214
					T6_2	RPS13	94.37	0.398812							T7_2	RHCG	1.51	-0.915661		T7_2	C12orf75	61.69	1.28506		T7_2	LCN2	5.99	-0.95731
					T6_2	RPS15A	96.41	0.381728							T7_2	SCEL	0.5	-1.01062		T7_2	GSTO1	79.02	1.85784		T7_2	MAFB	47.39	0.173217
					T6_2	RPS16	95.73	-0.181955							T7_2	SERPINB2	2.9	-0.711202		T7_2	HSPA4	49.28	0.687498		T7_2	S100P	1.89	-1.03069
					T6_2	RPS18	99.32	0.814147							T7_2	SPRR3	0.32	-1.13362		T7_2	IGF1R	53.18	-0.69476		T7_2	STAT3	46.31	-0.47502
					T6_2	RPS19	99.03	0.562347							T7_2	SRD5A1	21.68	-0.44118		T7_2	INHBB	12.35	-0.0698657		T7_2	VSIR	16.76	-0.199703
					T6_2	RPS24	97.96	0.0812528							T7_2	TRIM29	61.18	0.197379		T7_2	ITGA2	39.82	0.263548		T7_2	XAF1	24.32	-0.330103
					T6_2	RPS8	95.54	-0.995348							T7_2	ZNF750	12.98	-0.988237		T7_2	ITGA6	70.64	1.94877		T7_2	ZFP36L1	67.36	0.156245
					T6_2	RPS9	94.57	-0.208325												T7_2	LAMC1	32.39	1.07207
					T7_2	RPL10A	95.34	0.705567												T7_2	LIFR	2.08	-0.56561
					T7_2	RPL13A	94.45	-0.966207												T7_2	MAP1B	40.77	0.551211
					T7_2	RPL18A	96.41	-0.752286												T7_2	MET	37.43	1.83589
					T7_2	RPL24	94.01	0.0581268												T7_2	PAWR	57.66	0.832689
					T7_2	RPL28	98.84	0.714503												T7_2	PGAM1	80.09	1.44469
					T7_2	RPL32	91.3	-1.35597												T7_2	PTEN	46.69	0.583253
					T7_2	RPL36	82.61	-2.06069												T7_2	PVR	16.51	0.317824
					T7_2	RPL37	87.59	-1.93476												T7_2	SEC61G	70.38	-0.723975
					T7_2	RPL39	81.47	-2.43014												T7_2	SPP1	69.31	1.06503
					T7_2	RPL41	93.01	-2.17984												T7_2	WNT5A	42.16	2.52585
					T7_2	RPLP1	97.86	-1.24099
					T7_2	RPS11	88.41	-1.38269
					T7_2	RPS12	95.4	-1.37817
					T7_2	RPS13	90.42	-0.598523
					T7_2	RPS15A	88.03	-2.30071
					T7_2	RPS16	88.66	-2.10753
					T7_2	RPS18	98.74	-0.159067
					T7_2	RPS19	92.38	-1.76554
					T7_2	RPS24	89.79	-2.22434
					T7_2	RPS8	96.6	0.798441
					T7_2	RPS9	94.27	0.196847

## Sheet: Supplementary Fig.7
	cell number
	Lym	NT	RBT	NBT	RAT	NAT
CD8T_naive	416	77	10	22	30	9	564
CD8T_memory	26	15	4	6	2	3	56
CD8T_cytoxic1	254	613	579	2033	301	1021	4801
CD8T_cytoxic2	17	25	966	1290	3	45	2346
CD8T_cytoxic3	1	7	189	134	0	24	355
CD8T_exhaust	38	11	702	1027	11	698	2487
CD8T_Ebo	19	4	161	305	1	137	627
total	771	752	2611	4817	348	1937	11236
	CD8_T	CD4_Treg	CD4_Th	NK
homeostasis of number of cells	2.45848	4.25695	5.2338	0
immune response to tumor cell	4.55219	0	0	0
MHC class II protein complex assembly	14.5999	0	0	0
cell killing	13.7646	0	0	10.2332
phagocytosis	4.13642	0	0	3.34604
natural killer cell activation	2.95622	0	0	6.85938
ribosome biogenesis	0	0	16.4807	0
	CD8T_naive	CD8T_cytoxic1	CD8T_cytoxic2	CD8T_cytoxic3	CD8T_exhaust
production of molecular mediator of immune response	0	0	5.85483	2.78072	1.95863
interferon-gamma production	0	0	5.06847	2.4361	0
cytokine-mediated signaling pathway	0	0	7.26787	5.22012	1.99083
ribosome biogenesis	17.7097	2.89217	0	0	0
homeostasis of number of cells	3.30041	3.0058	0	0	0
I-kappaB kinase/NF-kappaB signaling	0	1.70871	2.3799	3.898	2.94527
tumor necrosis factor-mediated signaling pathway	0	0	0	5.09408	0
lymphocyte activation	2.66422	6.05138	6.75242	12.5892	14.6774
negative regulation of immune system process	0	2.97086	5.01646	6.4955	13.1911
positive regulation of immune response	0	2.0903	6.60185	3.7257	3.68944

## Sheet: Supplementary Fig.9
Type	Gene	exp			cell number								cell number
macrophageM2	PI3	-0.320956			Lym	NT	RBT	NBT	RAT	NAT			RBT	NBT	NAT
macrophageM1	PI3	-0.341741		monocyte	2	20	783	433	120	625		pDC	39	82	257
cDC2	PI3	-0.36648		macrophageM1	56	94	515	636	5	511		moDC	97	124	269
cDC1	PI3	-0.375655		macrophageM2	3	14	373	578	13	1310		cDC1	14	74	61
moDC	PI3	-0.346923										cDC2	42	74	176
pDC	PI3	-0.344011			pDC	moDC	cDC1	cDC2
monocyte	PI3	-0.263731		toll-like receptor signaling pathway	2.72431	0	0	0
mast	PI3	-0.305665		cytokine-mediated signaling pathway	5.28238	13.684	0	7.45943
neutrophil	PI3	2.66516		dendritic cell differentiation	2.9366	4.67225	0	6.30513
macrophageM2	S100A8	-0.307308		positive regulation of immune response	2.51006	16.7354	1.44872	2.61081
macrophageM1	S100A8	0.0200206		receptor metabolic process	0	5.84302	0	0
cDC2	S100A8	-0.622122		inflammatory response to antigenic stimulus	0	3.96489	0	0
cDC1	S100A8	-0.714684		regulation of glycoprotein metabolic process	0	0	0	4.28108
moDC	S100A8	-0.424478		response to nitric oxide	0	0	0	6.35238
pDC	S100A8	-0.681744		response to interferon-gamma	0	7.62522	3.12922	2.96696
monocyte	S100A8	1.11264		antigen processing and presentation	0	11.6173	5.01769	4.64163
mast	S100A8	-0.572466		regulation of cytokine production	5.85204	11.7961	6.30826	3.64157
neutrophil	S100A8	2.19014
macrophageM2	IFITM2	-0.494473
macrophageM1	IFITM2	-0.661167			Differentation Scores
cDC2	IFITM2	-0.609908			Min	25% quantile	50% quantile	75% quantile	Max
cDC1	IFITM2	-0.533702		pDC	-0.255756	-0.141808	-0.0971378	-0.0514448	0.145322
moDC	IFITM2	-0.315174		moDC	-0.242051	-0.0570758	0.00811419	0.0803889	0.269551
pDC	IFITM2	-0.284391		cDC1	-0.244375	-0.146005	-0.116992	-0.0764997	0.0690087
monocyte	IFITM2	-0.190365		cDC2	-0.235473	-0.00389296	0.0569583	0.12542	0.34946
mast	IFITM2	0.629834
neutrophil	IFITM2	2.45935			AntigenPresentation Scores
macrophageM2	TPSAB1	-0.342228			Min	25% quantile	50% quantile	75% quantile	Max
macrophageM1	TPSAB1	-0.284083		pDC	0.0246245	0.273305	0.315523	0.366213	0.523241
cDC2	TPSAB1	-0.328926		moDC	0.0121409	0.383446	0.452697	0.509476	0.697554
cDC1	TPSAB1	-0.345095		cDC1	0.115542	0.356954	0.43343	0.498785	0.630819
moDC	TPSAB1	-0.337183		cDC2	0.00447777	0.240134	0.298435	0.363678	0.648223
pDC	TPSAB1	-0.343616
monocyte	TPSAB1	-0.346236			Apoptosis Scores
mast	TPSAB1	2.66617			Min	25% quantile	50% quantile	75% quantile	Max
neutrophil	TPSAB1	-0.338803		pDC	-0.168921	-0.0665204	-0.0385274	-0.00396185	0.193492
macrophageM2	CPA3	-0.344854		moDC	-0.150237	-0.0462858	-0.0061107	0.03343	0.221483
macrophageM1	CPA3	-0.282647		cDC1	-0.160122	-0.0699971	-0.0408668	-0.00547981	0.107362
cDC2	CPA3	-0.339027		cDC2	-0.120011	-0.00640006	0.0376361	0.0745064	0.278607
cDC1	CPA3	-0.346524
moDC	CPA3	-0.334359			Immuen supressive Scores
pDC	CPA3	-0.340627			Min	25% quantile	50% quantile	75% quantile	Max
monocyte	CPA3	-0.346411		pDC	-0.566039	-0.379796	-0.30953	-0.191534	0.379243
mast	CPA3	2.66614		moDC	-0.564423	-0.321146	-0.214102	-0.0380757	0.565122
neutrophil	CPA3	-0.331695		cDC1	-0.441099	-0.208636	-0.106461	0.0244094	0.700364
macrophageM2	IL1RL1	-0.346235		cDC2	-0.471723	0.0940177	0.369046	0.567255	1.34091
macrophageM1	IL1RL1	-0.287082
cDC2	IL1RL1	-0.350781
cDC1	IL1RL1	-0.347539
moDC	IL1RL1	-0.331278
pDC	IL1RL1	-0.3461
monocyte	IL1RL1	-0.341135
mast	IL1RL1	2.66611
neutrophil	IL1RL1	-0.31596
macrophageM2	KIT	-0.349378
macrophageM1	KIT	-0.298995
cDC2	KIT	-0.316065
cDC1	KIT	-0.332667
moDC	KIT	-0.325919
pDC	KIT	-0.341919
monocyte	KIT	-0.355759
mast	KIT	2.66625
neutrophil	KIT	-0.345546
macrophageM2	VCAN	-0.0875133
macrophageM1	VCAN	-0.33129
cDC2	VCAN	-0.358694
cDC1	VCAN	-0.460461
moDC	VCAN	-0.109574
pDC	VCAN	-0.437985
monocyte	VCAN	2.64045
mast	VCAN	-0.445138
neutrophil	VCAN	-0.409797
macrophageM2	FCN1	-0.382152
macrophageM1	FCN1	-0.32021
cDC2	FCN1	-0.467524
cDC1	FCN1	-0.486257
moDC	FCN1	0.256186
pDC	FCN1	-0.467061
monocyte	FCN1	2.59318
mast	FCN1	-0.473484
neutrophil	FCN1	-0.252679
macrophageM2	TIMP1	-0.320829
macrophageM1	TIMP1	-0.558716
cDC2	TIMP1	-0.384111
cDC1	TIMP1	0.0192095
moDC	TIMP1	0.559636
pDC	TIMP1	-1.23247
monocyte	TIMP1	1.94063
mast	TIMP1	0.947107
neutrophil	TIMP1	-0.970453
macrophageM2	LILRA4	-0.337682
macrophageM1	LILRA4	-0.347031
cDC2	LILRA4	-0.326898
cDC1	LILRA4	-0.269242
moDC	LILRA4	-0.329721
pDC	LILRA4	2.66577
monocyte	LILRA4	-0.349789
mast	LILRA4	-0.351952
neutrophil	LILRA4	-0.353454
macrophageM2	IL3RA	-0.153591
macrophageM1	IL3RA	-0.48418
cDC2	IL3RA	-0.188849
cDC1	IL3RA	-0.565618
moDC	IL3RA	-0.320891
pDC	IL3RA	2.62412
monocyte	IL3RA	-0.0302755
mast	IL3RA	-0.374578
neutrophil	IL3RA	-0.506139
macrophageM2	GZMB	-0.345097
macrophageM1	GZMB	-0.324905
cDC2	GZMB	-0.324321
cDC1	GZMB	-0.347013
moDC	GZMB	-0.346886
pDC	GZMB	2.66648
monocyte	GZMB	-0.333137
mast	GZMB	-0.332963
neutrophil	GZMB	-0.312158
macrophageM2	CLEC10A	-0.223527
macrophageM1	CLEC10A	-0.0834312
cDC2	CLEC10A	-0.4228
cDC1	CLEC10A	-0.480444
moDC	CLEC10A	2.58218
pDC	CLEC10A	-0.470923
monocyte	CLEC10A	0.198581
mast	CLEC10A	-0.553239
neutrophil	CLEC10A	-0.546398
macrophageM2	CD1A	-0.415242
macrophageM1	CD1A	0.0993144
cDC2	CD1A	-0.165095
cDC1	CD1A	-0.440585
moDC	CD1A	2.62145
pDC	CD1A	-0.431712
monocyte	CD1A	-0.386959
mast	CD1A	-0.440585
neutrophil	CD1A	-0.440585
macrophageM2	CD1C	-0.408424
macrophageM1	CD1C	-0.0930417
cDC2	CD1C	-0.100721
cDC1	CD1C	-0.440126
moDC	CD1C	2.63949
pDC	CD1C	-0.420892
monocyte	CD1C	-0.290822
mast	CD1C	-0.439663
neutrophil	CD1C	-0.445801
macrophageM2	CLEC9A	-0.337443
macrophageM1	CLEC9A	-0.312368
cDC2	CLEC9A	-0.326898
cDC1	CLEC9A	2.66655
moDC	CLEC9A	-0.331186
pDC	CLEC9A	-0.34051
monocyte	CLEC9A	-0.341734
mast	CLEC9A	-0.341435
neutrophil	CLEC9A	-0.334978
macrophageM2	XCR1	-0.336276
macrophageM1	XCR1	-0.315058
cDC2	XCR1	-0.313403
cDC1	XCR1	2.6665
moDC	XCR1	-0.340922
pDC	XCR1	-0.340922
monocyte	XCR1	-0.338076
mast	XCR1	-0.340922
neutrophil	XCR1	-0.340922
macrophageM2	BATF3	-0.466959
macrophageM1	BATF3	-0.427923
cDC2	BATF3	0.620645
cDC1	BATF3	2.47562
moDC	BATF3	-0.199291
pDC	BATF3	-0.585572
monocyte	BATF3	-0.333152
mast	BATF3	-0.494252
neutrophil	BATF3	-0.589115
macrophageM2	FSCN1	-0.35652
macrophageM1	FSCN1	-0.365788
cDC2	FSCN1	2.65347
cDC1	FSCN1	-0.167849
moDC	FSCN1	-0.19358
pDC	FSCN1	-0.382494
monocyte	FSCN1	-0.350487
mast	FSCN1	-0.336717
neutrophil	FSCN1	-0.500034
macrophageM2	LAMP3	-0.351478
macrophageM1	LAMP3	-0.373012
cDC2	LAMP3	2.64065
cDC1	LAMP3	-0.301049
moDC	LAMP3	0.0186691
pDC	LAMP3	-0.358117
monocyte	LAMP3	-0.384355
mast	LAMP3	-0.453743
neutrophil	LAMP3	-0.437564
macrophageM2	MARCKSL1	-0.720217
macrophageM1	MARCKSL1	-0.637123
cDC2	MARCKSL1	2.32577
cDC1	MARCKSL1	0.674114
moDC	MARCKSL1	0.256774
pDC	MARCKSL1	-0.434169
monocyte	MARCKSL1	-0.0869703
mast	MARCKSL1	-0.692233
neutrophil	MARCKSL1	-0.685949
macrophageM2	APOE	2.19647
macrophageM1	APOE	1.12378
cDC2	APOE	-0.480074
cDC1	APOE	-0.718639
moDC	APOE	-0.439076
pDC	APOE	-0.585342
monocyte	APOE	-0.447626
mast	APOE	0.00617201
neutrophil	APOE	-0.655667
macrophageM2	APOC1	2.16961
macrophageM1	APOC1	1.18488
cDC2	APOC1	-0.455715
cDC1	APOC1	-0.686387
moDC	APOC1	-0.335298
pDC	APOC1	-0.676983
monocyte	APOC1	-0.404109
mast	APOC1	-0.115876
neutrophil	APOC1	-0.680125
macrophageM2	C1QA	1.91685
macrophageM1	C1QA	1.31385
cDC2	C1QA	-0.612369
cDC1	C1QA	-0.67874
moDC	C1QA	0.480593
pDC	C1QA	-0.662176
monocyte	C1QA	-0.379451
mast	C1QA	-0.698663
neutrophil	C1QA	-0.67989
macrophageM2	MSR1	2.48107
macrophageM1	MSR1	0.561946
cDC2	MSR1	-0.516136
cDC1	MSR1	-0.562985
moDC	MSR1	-0.297505
pDC	MSR1	-0.516778
monocyte	MSR1	-0.0679811
mast	MSR1	-0.540628
neutrophil	MSR1	-0.541004
macrophageM2	FCGR3A	2.1882
macrophageM1	FCGR3A	0.791072
cDC2	FCGR3A	-0.71723
cDC1	FCGR3A	-0.754144
moDC	FCGR3A	-0.0529295
pDC	FCGR3A	-0.690262
monocyte	FCGR3A	0.476746
mast	FCGR3A	-0.733992
neutrophil	FCGR3A	-0.507465
macrophageM2	MS4A7	2.00711
macrophageM1	MS4A7	0.429355
cDC2	MS4A7	-0.551138
cDC1	MS4A7	-0.724805
moDC	MS4A7	0.430036
pDC	MS4A7	-0.627541
monocyte	MS4A7	0.853788
mast	MS4A7	-0.909499
neutrophil	MS4A7	-0.907304

[truncated: 5 more sheets: Supplementary Fig.10, Supplementary Fig.11, Supplementary Fig.12, Supplementary Fig.14, Supplementary Fig.17]
